# Supplementary material for: Genome-wide identification of soybean microRNA responsive to soybean cyst nematodes infection by deep sequencing
Source: BMC Genomics. 2017 Aug 2;18:572. doi: 10.1186/s12864-017-3963-4 (PMC5541722; doi:10.1186/s12864-017-3963-4)
Supplement: Supplementary file 1 — Total known miRNAs identified in Glycines max from all small RNA-seq libraries. The value was the mean of three replicates for each treatment and normalized as CPM. (XLSX 51 kb) [file 12864_2017_3963_MOESM1_ESM.xlsx]

## Sheet: Sheet1
Table S2: Known miRNAs identified in Glycines Max
Mature miRNA Name	S7C	S7N	R7C	R7N	S35C	S35N	R35C	S35N	miRNA family
gma-miR156a	154.057	147.277	164.887	130.61	247.173	309.58	274.23	216.243	gma-miR156
gma-miR156aa	212.7	115.07	148.813	94.3667	295.273	118.213	357.883	222.063
gma-miR156b	1.5	0	0	0.803333	0	0	0.32	0
gma-miR156c	72.8767	62.34	66.17	60.7367	47.56	41.8733	44.95	18.6667
gma-miR156d	76.9733	69.2733	73.1733	64.39	51.0933	45	46.85	18.6667
gma-miR156e	77.9533	63.4567	69.2233	63.2567	47.1167	41.8733	48.1567	18.4667
gma-miR156f	1.5	0	0	0.803333	0	0	0.32	0
gma-miR156g	10.2533	12.4867	14.65	9.52667	12.0267	7.58	5.33	1.81667
gma-miR156h	181.143	159.177	172.743	141.083	265.363	321.59	287.497	246.4
gma-miR156i	76.9733	69.2733	73.1733	64.39	51.0933	45	46.85	18.6667
gma-miR156j	76.9733	69.2733	73.1733	64.39	51.0933	45	46.85	18.6667
gma-miR156k	181.143	159.177	172.743	141.083	265.363	321.59	287.497	246.4
gma-miR156l	76.9733	69.2733	73.1733	64.39	51.0933	45	46.85	18.6667
gma-miR156m	76.9733	69.2733	73.1733	64.39	51.0933	45	46.85	18.6667
gma-miR156n	177.553	155.817	171.507	139.707	261.77	320.923	287.437	244.9
gma-miR156o	177.553	155.817	171.507	139.707	261.77	320.923	287.437	244.9
gma-miR156p	0.0833333	0	0	0	0.22	0.53	0.406667	0
gma-miR156q	234.233	218.567	233.147	185.083	574.877	2245.95	757.82	1294.53
gma-miR156r	2.57	15.8933	1.97333	12.86	4.95667	5.64667	1.38667	0.846667
gma-miR156s	234.233	218.567	233.147	185.083	574.877	2245.95	757.82	1294.53
gma-miR156t	0.0833333	0	0	0	0.22	0.53	0.406667	0
gma-miR156u	154.057	147.277	164.887	130.61	247.173	309.58	274.23	216.243
gma-miR156v	157.65	146.637	159.583	125.63	244.293	318.183	264.49	218.263
gma-miR156w	157.65	151.08	163.303	128.837	255.56	306.63	277.527	223.96
gma-miR156x	157.65	146.637	159.583	125.63	244.293	318.183	264.49	218.263
gma-miR156y	157.65	146.637	159.583	125.63	244.293	318.183	264.49	218.263
gma-miR156z	206.42	116.63	148.72	95.8467	284.887	115.567	353.03	222.55
gma-miR159a-5p	117.717	109.637	56.3767	72.7433	87.1433	57.2367	33.5667	59.7633	gma-miR159
gma-miR159a-3p	7890.11	9053.61	4503.45	6527.11	6222	6299.44	5075.91	7209.51
gma-miR159b-5p	188.1	121.14	253.31	114.377	297.533	120.087	430.52	204.25
gma-miR159b-3p	270.11	168.317	209.377	139.877	366.007	137.26	458.54	265.14
gma-miR159c	212.7	115.07	148.813	94.3667	298.11	118.213	360.347	222.063
gma-miR159d	241.203	212.36	161.19	175.22	165.267	132.63	101.767	93.69
gma-miR159e-5p	117.717	109.637	56.3767	72.7433	87.1433	57.2367	33.5667	59.7633
gma-miR159e-3p	7890.11	9053.61	4503.45	6527.11	6222	6299.44	5075.91	7209.51
gma-miR159f-5p	188.1	121.14	253.31	114.377	297.533	120.087	430.52	204.25
gma-miR159f-3p	270.11	168.317	209.377	139.877	366.007	137.26	458.54	265.14
gma-miR160a-5p	42.1133	46.7267	17.9733	20.4267	29.58	37.3267	26.9867	33.58	gma-miR160
gma-miR160a-3p	44.4133	40.9	22.6833	28.4433	36.97	58.5133	9.31	59.4667
gma-miR160b	42.1133	46.7267	17.9733	20.4267	29.58	37.3267	25.7467	33.58
gma-miR160c	38.5433	44.9467	16.01	16.9233	28.9067	37.3267	25.1433	33.58
gma-miR160d	38.5433	44.9467	16.01	16.9233	28.9067	37.3267	25.1433	33.58
gma-miR160e	42.1133	46.7267	17.9733	19.4733	29.58	37.3267	25.7467	33.58
gma-miR160f	42.1133	46.7267	17.9733	20.4267	29.58	37.3267	26.9867	33.58
gma-miR162a	568.127	500.33	536.19	437.103	582.19	453.483	409.75	358.37	gma-miR162
gma-miR162b	565.183	500.33	532.47	434.247	577.747	453.483	406.027	350.227
gma-miR162c	565.183	500.33	532.47	434.247	577.747	453.483	406.027	350.227
gma-miR164a	8.76667	10.3867	8.11333	5.69	13.1933	8.41333	23.43	8.38333	gma-miR164
gma-miR164b	8.76667	10.3867	8.11333	5.69	13.1933	8.41333	23.43	8.38333
gma-miR164c	8.76667	10.3867	8.79333	6.22667	13.1933	10.3133	23.83	8.38333
gma-miR164d	8.76667	10.3867	8.11333	5.69	13.1933	8.41333	23.43	8.38333
gma-miR164e	8.76667	10.3867	8.11333	5.69	13.1933	8.41333	23.43	8.38333
gma-miR164f	8.76667	10.3867	8.11333	5.69	13.1933	8.41333	24.0333	8.38333
gma-miR164g	8.76667	10.3867	8.11333	5.69	13.1933	8.41333	23.43	8.38333
gma-miR164h	8.76667	10.3867	8.79333	6.22667	13.1933	10.3133	23.83	8.38333
gma-miR164i	8.76667	10.3867	8.79333	6.22667	13.1933	10.3133	23.83	8.38333
gma-miR164j	8.76667	10.3867	8.11333	5.69	13.1933	8.41333	24.0333	8.38333
gma-miR164k	8.76667	10.3867	8.11333	5.69	13.1933	8.41333	23.43	8.38333
gma-miR166a-5p	92.3267	111.977	167.717	132.13	79.7067	99.4267	170.177	254.697	gma-miR166
gma-miR166a-3p	13303.8	13859.3	19101.4	22008.7	12768.5	10267.2	21088.5	20101.2
gma-miR166b	46823.6	47126.2	51747.9	48555.9	52151.8	47880.4	53482.5	51805.2
gma-miR166c-5p	92.3267	111.977	167.717	132.13	79.7067	99.4267	170.177	254.697
gma-miR166c-3p	15807.8	16149.9	21298.9	24038.7	15198.5	12013.5	23096.2	21526.8
gma-miR166d	46824.5	47129.6	51748.8	48555.9	52152.4	47881	53482.5	51805.5
gma-miR166e	14376.8	14887	19871.9	22924.6	13677.6	10942.8	21781.1	20652.1
gma-miR166f	46824.5	47129.6	51748.8	48555.9	52152.4	47881	53482.5	51805.5
gma-miR166g	15794.1	16133.3	21274.8	24017.4	15187.8	11999.8	23083.5	21500.6
gma-miR166h-5p	17.4867	14.5733	8.22333	9.49667	17.53	13.4967	14.8933	26.0133
gma-miR166h-3p	35963.2	35561.1	34594.3	28720	41889.9	38853.9	35081.9	33582.3
gma-miR166i-5p	134.997	195.963	193.507	109.803	165.9	60.8	62.3033	87.88
gma-miR166i-3p	15794.1	16133.3	21274.8	24017.4	15187.8	11999.8	23083.5	21500.6
gma-miR166j-5p	17.4867	14.5733	8.22333	9.49667	17.53	13.4967	14.8933	26.0133
gma-miR166j-3p	35916.3	35520.7	34543.5	28692.3	41842.8	38809.9	35038.8	33551
gma-miR166k	34458.1	34216.7	33591.4	27397.2	40048.5	38176.2	32980.7	32234.2
gma-miR166l	86.7533	106.693	158.567	122.353	76.3	101	158.207	237.993
gma-miR166m	2460.83	2086.05	3206.35	3630.97	2283.79	1858.72	3649.54	3137.34
gma-miR166n	46823.6	47126.2	51747.9	48555.9	52151.8	47880.4	53482.5	51805.2
gma-miR166o	46824.2	47126.2	51749.9	48558.9	52151.8	47880.4	53482.5	51805.5
gma-miR166p	15830.6	16170.3	21332.3	24067.1	15209.8	12021.4	23120.1	21534
gma-miR166q	46824.2	47126.2	51749.9	48558.9	52151.8	47880.4	53482.5	51805.5
gma-miR166r	1975.69	2209.55	2040.61	1851.84	2128.66	2102.66	1669.59	1713.49
gma-miR166s	46814.5	47119.1	51734.3	48537.4	52142.4	47871.9	53471	51792.4
gma-miR166t	46814.5	47119.1	51734.3	48537.4	52142.4	47871.9	53471	51792.4
gma-miR166u	46875.6	47171	51824.6	48624.5	52222.9	47933.2	53542.7	51862.7
gma-miR167a	58.3	61.1	46.8767	45.5733	57.46	36.4733	41.31	24.3967	gma-miR167
gma-miR167b	58.3	61.1	46.3667	45.5733	56.4267	36.4733	41.31	24.3967
gma-miR167c	285.717	274.397	189.383	199.55	349.487	257.2	263.41	280.89
gma-miR167d	58.3	61.1	46.3667	45.5733	56.4267	36.4733	41.31	24.3967
gma-miR167e	150.553	136.18	134.677	110.24	150.447	107.037	132.793	87.9667
gma-miR167f	150.553	136.18	134.677	110.24	150.447	107.037	132.793	87.9667
gma-miR167g	301.233	277.543	203.12	207.623	365.24	269.443	265.377	284.697
gma-miR167h	0	0	0	0	0	1.42667	0	2.40333
gma-miR167i	0	0	0	0	0	1.42667	0	0
gma-miR167j	298.55	275.19	199.403	206.363	365.24	266.77	264.773	284.697
gma-miR167k	0	0	1.68333	0	0	0	0	0
gma-miR168a	1330.82	1823.43	1229.84	1324.88	1414.97	1494.46	1534.86	1470.65	gma-miR168
gma-miR168b	1329.51	1821.09	1229.84	1324.88	1412.4	1493.03	1529.83	1470.65
gma-miR169a	0.263333	0.633333	0.21	0.176667	0.77	0	0	0	gma-miR169
gma-miR169c	0	3.52667	0	1.26	0	1.42667	0	0
gma-miR169d	0	0.783333	0.21	1.01667	0.15	0	0	0
gma-miR169e	0	1.1	0	1.01667	0.15	0	0	0
gma-miR169f	9.44333	6.15667	2.24667	4.3	0.77	0	0	1.40667
gma-miR169g	0.263333	0.316667	3.49	1.60667	0.77	0	1.31333	0
gma-miR169h	0	2.35	0	0	0	0	0	0
gma-miR169i-5p	0	1.58667	0	0	0	0	0	0
gma-miR169j-5p	12.7633	12.5967	8.24667	2.52	0	13.44	0	0
gma-miR169j-3p	6.22	15.75	19.7567	3.20667	2.68667	0	2.62667	0
gma-miR169k	5.74667	7.48333	0	0.803333	0	0	0	0
gma-miR169l-5p	5.74667	7.48333	0	0.803333	0	0	0	0
gma-miR169l-3p	4.42	5.11333	3.46	0	0	0	0	0
gma-miR169m	0.263333	0.316667	3.49	1.60667	0.77	0	1.31333	0
gma-miR169n-5p	9.01333	10.2267	0	5.04	0	0	2.62667	0
gma-miR169n-3p	7.87	7.87667	4.07333	8.23667	0	0	0	0
gma-miR169o	24.7033	48.34	5.49667	5.26667	3.77333	126.857	0	7.88333
gma-miR169p	0	0.53	0	0	0	0	0	0
gma-miR169r	24.7033	48.34	5.49667	5.26667	3.77333	126.857	0	7.88333
gma-miR169s	0	2.76333	0	1.43667	0.15	1.42667	0	0
gma-miR169t	1.31333	0	0	0	0	0	2.62667	0
gma-miR169v	0.263333	0.633333	0.21	0.176667	0.77	0	0	0
gma-miR171a	2.58333	2.02667	1.70333	0.316667	1.04333	2.71333	1.60667	0.47	gma-miR171
gma-miR171b-5p	176.06	734.767	101.647	249.253	125.49	691.153	66.7067	437.35
gma-miR171b-3p	73.2233	273.58	41.2233	87.1367	58.02	346.597	35.1467	216.777
gma-miR171c-5p	5.76	0	5.34667	6.98333	4.23667	9.42333	0	11.9533
gma-miR171c-3p	31.9267	17.51	19.0767	13.9967	16.9867	44.3067	10.21	38.76
gma-miR171d	0	0	1.68333	0	0	0	0	0
gma-miR171e	3.26667	2.75667	3.49333	4.20667	2.32333	6.06333	2.11667	1.79333
gma-miR171f	30.46	20.2667	22.3667	17.53	19.1467	39.6967	11.5833	40.5533
gma-miR171g	4.50667	3.69667	3.49333	6.63667	2.94333	2.83	2.35667	4.27667
gma-miR171h	1.22667	2.38	0	0	0	2.85333	0	1.40667
gma-miR171i-3p	2.58333	2.02667	1.70333	0.316667	1.04333	2.71333	1.60667	0.47
gma-miR171j-3p	3.26667	2.75667	4.88333	3.89	2.32333	0.713333	1.82333	1.79333
gma-miR171k-5p	33.6067	29.0867	53.72	25.4167	35.8867	8.17333	22.34	12.3933
gma-miR171k-3p	128.487	111.15	101.853	94.2033	75.7333	19.4067	85.3933	46.98
gma-miR171l	33.6067	29.0867	53.72	25.4167	35.8867	8.17333	22.34	12.3933
gma-miR171m	17.5133	15.7167	9.34667	12.0167	31.9933	29.99	48.58	35.0333
gma-miR171n	11.1533	11.0467	6.67	12.6933	24.4633	36.71	21.0333	30.93
gma-miR171o-5p	10.2133	3.52667	10.8967	4.52333	0	0	5.58333	0.703333
gma-miR171o-3p	27.36	17.51	19.0767	13.9967	16.9867	38.9833	10.21	38.76
gma-miR171p	11.1533	11.0467	6.67	12.6933	24.4633	36.71	21.0333	30.93
gma-miR171q	29.2433	17.51	19.0767	13.9967	16.9867	44.3067	10.21	38.76
gma-miR171r	22.5333	81.14	10.34	33.89	19.7	255.777	3.83333	220.523
gma-miR171s	23.8467	85.0767	10.34	34.8067	19.7	250.43	3.83333	227.263
gma-miR171t	17.5133	15.7167	9.34667	12.0167	31.9933	29.99	48.58	35.0333
gma-miR171u	3.26667	2.75667	3.49333	4.56667	2.47333	0.713333	2.11667	1.79333
gma-miR172a	7.45667	22.6	4.70333	12.43	5.58667	26.19	4.03333	22.1533	gma-miR172
gma-miR172b-5p	7.38667	26.62	10.9467	15.91	11.32	28.48	14.96	29.5167
gma-miR172b-3p	7.45667	22.6	4.70333	12.43	5.58667	26.19	4.03333	22.1533
gma-miR172c	2.07333	17.4467	0.17	6.32667	2.8	19.22	0.22	19.5233
gma-miR172d	2.07333	17.4467	0.17	6.32667	2.8	19.22	0.22	19.5233
gma-miR172e	2.07333	17.4467	0.17	6.32667	2.8	19.22	0.22	19.5233
gma-miR172f	7.45667	22.6	4.70333	12.43	5.58667	26.19	4.03333	22.1533
gma-miR172g	1.61	3.92333	0.42	2.63333	0.336667	0	0	0.35
gma-miR172h-5p	15.63	35.68	3.08333	25.47	3.05	18.01	4.67	12.6333
gma-miR172h-3p	7.45667	22.6	4.70333	12.43	5.58667	26.19	4.03333	22.1533
gma-miR172i-5p	15.63	35.68	3.08333	25.47	3.05	18.01	4.67	12.6333
gma-miR172i-3p	0.546667	4.09333	0.396667	1.40333	0.733333	5.72	0.22	5.54667
gma-miR172j	15.63	35.68	3.08333	25.47	3.05	18.01	4.67	12.6333
gma-miR172k	0.546667	2.27	0.396667	1.40333	0.113333	5.01	0.22	4.70333
gma-miR172l	0.546667	4.09333	0.396667	1.40333	0.733333	5.72	0.22	5.54667
gma-miR319a	689.913	891.413	481.593	664.327	541.16	498.943	588.837	606.813	gma-miR319
gma-miR319b	694.82	895.767	480.753	662.27	541.16	498.943	592.557	607.283
gma-miR319c	2.61667	0	0	0.61	0	0	1.15	0
gma-miR319d	124.707	167.77	69.9433	45.37	123.74	321.843	69.2967	65.8567
gma-miR319e	674.617	854.43	470.313	637.52	540.527	501.617	586.61	600.94
gma-miR319f	0.313333	4.70333	7.32333	0.236667	1.45667	2.85333	0	0
gma-miR319g	753.447	1218.15	1013.95	1054.51	470.213	1039.65	810.323	1507.75
gma-miR319h	674.617	854.43	470.313	637.52	540.527	501.617	586.61	600.94
gma-miR319i	124.707	167.77	69.9433	45.37	123.74	321.843	69.2967	65.8567
gma-miR319j	689.913	892.207	481.593	664.327	541.833	498.943	588.837	606.813
gma-miR319k	687.23	884.483	476.767	658.45	538.923	498.943	583.937	597.267
gma-miR319l	791.413	1293.03	1040.68	1063	504.06	1108.56	786.457	1587.2
gma-miR319m	687.23	884.483	476.767	658.45	538.923	498.943	583.937	597.267
gma-miR319n	9.77667	19.3967	7.59333	12.71	5.06333	21.32	9.17	19.45
gma-miR319o	124.707	167.77	69.9433	45.37	123.74	321.843	69.2967	65.8567
gma-miR319p	420.583	534.883	255.85	358.823	263.573	244.39	213.817	308.957
gma-miR319q	752.107	1216.97	1013.76	1054.25	469.763	1039.65	810.323	1507.75
gma-miR390a-5p	76.2567	164.62	40.6867	62.9433	57.74	45.2133	20.16	75.0167	gma-miR390
gma-miR390a-3p	18.3433	30.32	8.30333	11.7933	10.6967	8.17333	4.32333	11.8033
gma-miR390b-5p	140.633	217.197	86.1633	91.4333	123.56	63.53	63.12	100.19
gma-miR390b-3p	1.31333	2.35	0	1.26	0	0	0	0.703333
gma-miR390c	18.3433	30.32	8.30333	11.7933	10.6967	8.17333	4.32333	11.8033
gma-miR390d	141.943	221.133	87.8467	91.4333	126.247	63.0533	63.12	100.19
gma-miR390e	76.2567	164.62	40.6867	62.9433	57.74	45.2133	20.16	75.0167
gma-miR390f	76.2567	164.62	40.6867	62.9433	57.74	45.2133	20.16	75.0167
gma-miR390g	76.2567	164.62	40.6867	62.9433	57.74	45.2133	20.16	75.0167
gma-miR393a	200.237	169.057	246.81	146.753	118.703	147.373	169.33	248.317	gma-miR393
gma-miR393b	4.10667	5.43333	0.59	2.19333	0	0.763333	0.376667	0.4
gma-miR393c-5p	200.237	169.057	246.81	146.753	118.703	147.373	169.33	248.317
gma-miR393c-3p	13.9667	11.6833	9.74333	5.65	6.11	4.97	1.1	5.75667
gma-miR393d	200.237	169.057	246.81	146.753	118.703	147.373	169.33	248.317
gma-miR393e	200.237	169.057	246.81	146.753	118.703	147.373	169.33	248.317
gma-miR393f	200.237	169.057	246.81	146.753	118.703	147.373	169.33	248.317
gma-miR393g	200.237	169.057	246.81	146.753	118.703	147.373	169.33	248.317
gma-miR393h	689.163	620.847	926.47	457.807	468.093	384.36	684.813	637.71
gma-miR393i	689.163	620.847	926.47	457.807	468.093	384.36	684.813	637.71
gma-miR393j	689.163	620.847	926.47	457.807	468.093	384.36	684.813	637.71
gma-miR393k	689.163	620.847	926.47	457.807	468.093	384.36	684.813	637.71
gma-miR394a-5p	13.74	22.28	14.65	9.27333	9.39333	11.32	8.99333	10.9633	gma-miR394
gma-miR394a-3p	3.99667	6.28667	0	2.52	0	0	0	0
gma-miR394b-5p	13.74	22.28	14.65	9.27333	9.39333	11.32	8.99333	10.9633
gma-miR394b-3p	10.1833	9.05	11.3267	6.81333	2.89333	0	2.52	2.40333
gma-miR394c-5p	13.74	23.4567	14.65	8.01333	9.39333	11.32	8.99333	10.9633
gma-miR394d	17.2767	24.18	20.3167	12.7833	15.0067	27.1067	10.2333	12.8367
gma-miR394e	17.2767	24.18	20.3167	12.7833	15.0067	27.1067	10.2333	12.8367
gma-miR394f	17.2767	24.65	20.3167	12.7833	15.0067	27.1067	10.2333	12.8367
gma-miR394g	13.74	23.4567	14.65	8.01333	9.39333	11.32	8.99333	10.9633
gma-miR395a	3.06	2.15333	0.89	0.953333	15.9833	9.56333	5.51	9.5	gma-miR395
gma-miR395b	3.06	2.15333	0.89	0.953333	15.9833	9.56333	5.51	9.5
gma-miR395c	3.06	2.15333	0.89	0.953333	19.0833	9.56333	5.51	9.5
gma-miR395d	1.16	0	0	0	1.55	0.446667	0.22	0.35
gma-miR395e	1.16	0	0	0	1.55	0.446667	0.22	0.35
gma-miR395f	1.16	0	0.406667	0	1.55	0.446667	0.22	0.35
gma-miR395g	1.16	0	0	0	1.55	0.446667	0.22	0.35
gma-miR395i	1.20333	0	1.12667	0	4.6	0.446667	0.876667	2.07
gma-miR395j	1.20333	0	1.12667	0	4.6	0.446667	0.876667	2.07
gma-miR395k	0.873333	0	0.616667	0	3.82333	0.446667	0.876667	3.75667
gma-miR395l	1.20333	0.586667	1.12667	0	4.6	0.446667	0.876667	2.07
gma-miR395m	1.20333	0	1.12667	0	4.6	0.446667	0.876667	2.07
gma-miR396a-5p	1956.65	2165.95	1582.71	1224.13	3487.67	3005.37	3323.47	4518.23	gma-miR396
gma-miR396a-3p	308.79	310.777	344.647	272.277	385.747	676.893	367.76	479.33
gma-miR396b-5p	3198.96	2898.37	2542.18	2393.96	2343.08	1534.95	2077.92	1566.37
gma-miR396b-3p	65.42	62.2633	50.3233	50.35	47.3133	47.0733	49.14	57.83
gma-miR396c	3198.96	2898.37	2542.18	2393.96	2343.08	1534.95	2077.92	1566.37
gma-miR396d	3.62333	3.73333	2.82667	1.33667	3.17333	2.76333	1.36	2.03667
gma-miR396e	2103.7	2294.04	1701.83	1315.78	3608.78	3073.06	3452.25	4598.58
gma-miR396f	2.68333	2.26333	2.05	0.953333	2.36	0.89	1.02333	0.936667
gma-miR396h	2103.7	2293.88	1701.22	1315.61	3608.14	3073.06	3451.95	4596.4
gma-miR396i-5p	1956.65	2165.95	1582.71	1224.13	3487.67	3005.37	3323.47	4518.23
gma-miR396i-3p	322.257	319.447	352.313	278.92	393.167	685.097	376.683	495.123
gma-miR396j	8.57667	4.97333	6.53333	1.37333	1.12	0	2.62667	0
gma-miR396k-5p	3198.96	2898.37	2542.18	2393.96	2343.08	1534.95	2077.92	1566.37
gma-miR396k-3p	65.42	62.2633	50.3233	50.35	47.3133	47.0733	49.14	57.83
gma-miR397a	91.0367	48.6733	8.27667	5.54667	60.94	869.163	67.7167	516.567	gma-miR397
gma-miR397b-5p	92.35	51.0233	8.27667	5.54667	65.3833	874.51	72.97	522.783
gma-miR397b-3p	19.71	13.3367	1.68333	0	7.54333	115.64	7.88333	53.4967
gma-miR398a	464.59	38.2033	106.743	21.4	202.81	82.03	125.353	30.3933	gma-miR398
gma-miR398b	464.59	38.2033	106.743	21.4	202.81	82.03	125.353	30.3933
gma-miR398c	2567.49	1373.89	238.55	78.8467	1435.37	13032.9	1217.13	4518.23
gma-miR398d	2567.49	1373.89	238.55	78.8467	1435.37	13032.9	1217.13	4518.23
gma-miR399a	263.417	44.3667	55.97	71.34	138.78	2421.7	154.29	434.237	gma-miR399
gma-miR399b	263.417	44.3667	55.97	71.34	138.78	2421.7	154.29	434.237
gma-miR399c	263.417	44.3667	55.97	71.34	138.78	2421.7	154.29	434.237
gma-miR399d	30.8933	1.4	4.32	5.31667	15.37	339.493	10.89	50.7367
gma-miR399e	30.8933	1.4	4.32	5.31667	15.37	339.493	10.89	50.7367
gma-miR399f	30.8933	1.4	4.32	5.31667	15.37	336.76	10.89	48.0233
gma-miR399g	30.8933	1.4	4.32	5.31667	15.37	339.493	10.89	50.7367
gma-miR399h	263.417	44.3667	55.97	71.34	138.78	2421.7	154.29	434.237
gma-miR399i	70.1933	6.16	30.1433	12.8	72.2367	1555.08	67.3733	432.273
gma-miR403a	183.047	159.08	156.44	91.7567	95.1433	79.4633	77.1333	41.92	gma-miR403
gma-miR403b	183.047	159.08	156.44	91.7567	95.1433	79.4633	77.1333	41.92
gma-miR408a-5p	9.75333	4.7	1.02	0.803333	4.38667	74.7733	0	16.0567	gma-miR408
gma-miR408a-3p	301.07	146.45	27.0033	5.72667	690.66	2396	442.233	855.54
gma-miR408b-5p	107.927	29.02	7.08333	2.86	126.827	459.353	86.2267	212.61
gma-miR408b-3p	301.07	146.45	27.0033	5.72667	690.66	2396	442.233	855.54
gma-miR408c-5p	9.75333	4.7	1.02	0.803333	4.38667	74.7733	0	16.0567
gma-miR408c-3p	326.643	181.227	31.8733	8.58333	719.33	2531.26	464.477	906.83
gma-miR408d	300.127	146.45	27.0033	5.72667	690.02	2395.29	441.93	855.54
gma-miR482a-5p	14.4333	9.43	6.97667	9.84667	35.14	31.0567	16.4833	30.82	gma-miR482
gma-miR482a-3p	812.267	693.893	875.327	535.877	1911.25	2255.82	2683.43	1848.39
gma-miR482b-5p	298.993	271.73	258.18	240.423	230.957	235.227	277.993	248.403
gma-miR482b-3p	6225.66	5633.19	6571.48	5178.02	6870.96	7269.09	8543.8	7336.48
gma-miR482c-5p	1312.66	1269.98	1288.26	750.89	3449.12	2635.64	3557.15	2595.27
gma-miR482c-3p	807.813	692.717	867.89	529.987	1905.18	2248.87	2674.23	1836.43
gma-miR482d-5p	298.993	271.73	258.18	240.423	230.957	235.227	277.993	248.403
gma-miR482d-3p	6317.07	5695.72	6643.9	5237.03	6929.87	7289.53	8606.23	7383.73
gma-miR482e	298.993	271.73	257.367	240.423	230.957	235.227	277.993	248.403
gma-miR862a	0.656667	10.99	1.02	2.86	0	2.64667	0	1.40667	gma-miR862
gma-miR862b	1.96667	14.9267	1.02	2.86	0	2.64667	0	0
gma-miR1507a	96764.2	92875.5	72743.5	84419.6	79076.7	65056.6	60487.4	52939	gma-miR1507
gma-miR1507b	96745.9	92856.6	72726.7	84400.1	79058.5	65052.5	60480.4	52928.3
gma-miR1507c-5p	84.21	70.81	57.9967	62.9467	107.473	110.387	143.707	87.2433
gma-miR1507c-3p	597.26	501.263	399.27	544.577	758.51	1267.26	1098.98	1029.72
gma-miR1508a	201.593	200.777	129.74	115.267	160.407	169.067	184.717	104.373	gma-miR1508
gma-miR1508c	108.013	119.09	80.8667	66.5033	94.8833	86.8167	100.187	52.8733
gma-miR1509a	924.867	1232.82	735.877	879.093	800.593	824.373	848.943	930.007	gma-miR1509
gma-miR1509b	949.03	1203.94	659.79	796.277	865.34	1275.86	923.36	1387.91
gma-miR1510a-5p	2291.57	2347.13	7440.22	8945.58	1436.87	1420.18	6211.22	3653.71	gma-miR1510
gma-miR1510a-3p	10071.4	11594.4	8849.45	7909.96	7095.43	7759.72	6883.33	6914.26
gma-miR1510b-5p	30625	31304.8	19087	19633.7	22241.9	22297.3	13252.1	13542.9
gma-miR1510b-3p	9526.04	10969.3	7914.28	7058.59	6514.86	7216.05	5875.11	6277.08
gma-miR1511	10867	11160.1	24171.8	32727.7	3276.1	4895.66	5482.92	10360.8	gma-miR1511
gma-miR1512a-5p	41.92	54.1733	99.09	87.54	233.13	392.627	94.6733	432.757	gma-miR1512
gma-miR1512a-3p	0	1.56667	6.58667	5.65	6.66	11.85	5.95	14.65
gma-miR1512b	121.69	79.3267	182.013	149.583	68.0633	40.95	73.74	47.3933
gma-miR1512c	0	3.93667	0	0	3.1	8.55667	0	1.40667
gma-miR1513a-5p	108.883	130.33	96.1567	83.19	62.07	51.19	48.0833	45.46	gma-miR1513
gma-miR1513b	108.883	129.153	95.3167	82.39	60.7267	48.5433	48.0833	45.46
gma-miR1513c	108.447	126.803	95.3167	81.4367	60.28	48.5433	47.68	45.46
gma-miR1514a-5p	267.12	273.853	169.093	208.593	135.923	157.21	187.54	181.35	gma-miR1514
gma-miR1514a-3p	3.99667	1.17667	0.84	0	5.32333	0	0	0.703333
gma-miR1514b-5p	11.7233	5.87333	1.68333	5.71667	1.34333	0	2.62667	8.14333
gma-miR1514b-3p	1.31333	1.17667	0.84	0	2.22333	0	0	0.703333
gma-miR1515a	39.7933	38.5533	14.59	30.3333	28.79	75.16	17.85	57.4167	gma-miR1515
gma-miR1515b	39.7933	38.5533	14.59	30.3333	28.79	75.16	17.85	57.4167
gma-miR1516a-3p	2.45333	14.1667	2.03667	0	0	8.20333	1.20667	0
gma-miR1517	7.59	18.8067	6.56667	7.32	15.9	5.29333	12.9233	6.21333
gma-miR1518	1.31333	0	0	0	0	0	0	0
gma-miR1519	10.0433	8.63667	1.68333	4.12333	4.03	2.85333	8.97333	9.61333
gma-miR1520a	0	0	0	1.60333	0	0	0	0	gma-miR1520
gma-miR1520b	3.76667	14.1033	6.16	13.3967	11.4567	5.29333	6.46	23.9033
gma-miR1520c	17.8033	22.1833	21.4167	30.11	18.9	27.0133	18.9867	21.7733
gma-miR1520d	6.52333	10.5467	1.64	4.93333	7.49333	13.6767	1.89	4.13667
gma-miR1520e	18.8867	15.4867	15.1467	11.1067	2.22333	17.8	16.1867	15.76
gma-miR1520f-5p	61.65	72.9233	83.2167	54.3633	49.7867	56.03	81.3	101.017
gma-miR1520f-3p	3.53	5.78	5.04	1.51667	7.78	3.26	1.23	6.81
gma-miR1520g	22.3433	30.1067	23.5	24.5333	15.15	37	15.8533	31.8533
gma-miR1520h	0	2.45333	0	1.13	0	0	0	1.60667
gma-miR1520i	3.76667	0	0	0.803333	4.44333	0	0	0
gma-miR1520j	9.32667	13.7467	14.4133	20.3767	14.1733	10.82	33.6133	25.31
gma-miR1520k	13.29	23.4733	31.4433	20.01	29.7733	5.35	11.41	35.5867
gma-miR1520l	71.65	81.1067	50.1633	44.8333	75.2167	53.5533	65.57	92.82
gma-miR1520m	12.4933	9.40333	2.61333	1.83	10.96	13.37	1.50667	17.0233
gma-miR1520n	37.5	44.5067	21.33	30.3067	36.7533	19.4867	22.6033	12.9567
gma-miR1520o	6.33333	5.42667	6.77667	5.07667	1.55	0	3.72	4.80667
gma-miR1520p	2.45333	2.35	0	0	0	0	0.603333	0
gma-miR1520q	11.7467	14.0467	19.5567	8.78333	19.8967	4.21	10.32	14.2233
gma-miR1520r	1.31333	10.2267	3.36333	1.60333	2.68667	10.6967	2.41333	10.9533
gma-miR1521a	10.0433	4.7	0	0	0	0	0	1.40667
gma-miR1523a	16.8333	24.3333	19.35	9.27333	14.6733	94.92	11.2833	42.6067
gma-miR1524	2.45333	0	0	0	0	0	3.83333	0
gma-miR1527	5.07667	3.93667	4.12333	8.92333	1.34333	0	0	12.95
gma-miR1528	0	0	0	2.52	0	0	0	0
gma-miR1529	0	0	0	0	0	5.35	0	1.40667
gma-miR1531-5p	63.1	56.59	27.9067	39.74	40.69	59.2667	23.6533	43.88
gma-miR1531-3p	0	0	1.68333	2.52	0	0	3.72	0
gma-miR1532	1.31333	2.35	0	0	0	0	0	0
gma-miR1534	5.13667	0	0	0	3.1	0	0	0
gma-miR1535a	14.4067	12.9533	26.1533	11.4533	8.88667	9.63	3.17333	6.88333
gma-miR1535b	6.41667	10.6033	15.3533	8.93333	8.88667	6.77667	3.17333	6.88333
gma-miR1536	5.36667	4.70333	2.44	0	0	0	0	1.40667
gma-miR2107	61.3367	61.29	33.7633	40.7333	42.7333	49.0367	27.8167	39.0733
gma-miR2108a	2.45333	0	2.44	0	2.68667	0	1.20667	1.40667
gma-miR2108b	0	0	0	6.06667	3.1	0	9.96667	0
gma-miR2109-5p	878.48	1174.5	581.11	618.953	391.72	215.103	172.72	243.003
gma-miR2109-3p	14535.2	14195.9	8781.26	10824.1	6572.12	6635.79	3606.77	4825.02
gma-miR2111a	0	3.13667	8.91	0	10.2633	0	2.95667	0	gma-miR2111
gma-miR2111b	23.6867	13.78	42.72	5.99	43.3667	6.82667	61.8933	10.1633
gma-miR2111c	27.5967	14.5733	48.44	7.41667	45.38	6.82667	63.1	12.5667
gma-miR2111d	0	3.13667	8.91	0	10.2633	0	2.95667	0
gma-miR2111e	23.6867	13.78	42.72	5.99	43.3667	6.82667	61.8933	10.1633
gma-miR2111f	27.5967	14.5733	48.44	7.41667	45.38	6.82667	63.1	12.5667
gma-miR2118a-5p	488.813	436.19	545.6	411.59	545.133	698.183	661.63	630.323	gma-miR2118
gma-miR2118a-3p	1796.91	1796.29	1509.8	1378.06	2056.34	2575.65	2767.46	3258.95
gma-miR2118b-5p	490.123	446.357	546.927	411.92	554.433	706.74	662.95	667.117
gma-miR2118b-3p	1796.91	1796.29	1509.8	1378.06	2056.34	2575.65	2767.46	3258.95
gma-miR2119	135.267	10.2833	41.0867	4.12333	85.7633	13.44	88.18	10.9533
gma-miR3522	2117.38	1732.78	210.227	127.577	5178.58	39823	4264.67	20389.8
gma-miR4341	0	4.70333	0	0	0	0	0	0
gma-miR4342	0	1.58667	0	1.60333	3.1	0	0	0
gma-miR4343a	15.2667	33.7467	10.2033	19.0133	25.2033	42.8633	18.83	27.53
gma-miR4343b	0	0.793333	0	1.60333	6.2	13.55	3.83333	1.40667
gma-miR4344	2.45333	8.64	0	0	6.2	5.29333	0	8.14333
gma-miR4345	388.813	337.183	392.533	318.71	318.337	329.433	312.69	347.767
gma-miR4346	0	0	2.03667	0	0	0	0	0
gma-miR4347	7.82	10.6267	6.78333	4.12333	13.3	0	10.18	22.7567
gma-miR4348b	2.45333	2.35	1.68333	1.60333	0	0	0	0
gma-miR4349	0	0	1.68333	0	0	0	0	0
gma-miR4350	2.68333	0	0	1.60333	0	0	0	0
gma-miR4351	0	0	0	0	0	0	7.55333	0
gma-miR4352a	0	0	0	0	2.68667	0	0	0
gma-miR4352b	9.75667	11.7567	6.16	7.32	7.54333	10.8767	17.9533	19.1633
gma-miR4353	1.31333	4.7	2.44	8.23667	0	5.35	7.55333	0
gma-miR4354	0	1.58667	0	0	1.34333	0	0	0
gma-miR4355	0	2.35	0	0	0	0	0	0
gma-miR4357	0	0	1.68333	2.86	4.44333	0	0	8.14333
gma-miR4358	5.07667	6.28667	7.84	2.52	5.67	10.6433	1.20667	8.14333
gma-miR4359a	0	0	0	4.12333	0	0	0	0
gma-miR4359b	0	1.58667	1.68333	0	7.54333	2.85333	1.20667	0
gma-miR4360	7.07333	11.81	3.74333	2.40667	4.70333	4.28	8.92333	9.28667
gma-miR4361	11.9167	8.52	11.1033	13.6933	7.72667	15.2767	8.88667	13.39
gma-miR4362	0	0	1.68333	0	0	0	0	0
gma-miR4363	3.76667	4.70333	0	1.60333	2.57	0	0	0
gma-miR4364a	16.6033	10.2267	16.96	21.98	11.7433	16.76	31.2133	12.4233
gma-miR4364b	12.4367	12.5767	15.0667	4.46667	3.91333	8.20333	4.92667	1.40667
gma-miR4366	1.31333	4.7	0	2.52	0	0	0	0
gma-miR4367	5.30667	8.64	6.16	2.52	1.34333	5.70333	2.62667	6.21333
gma-miR4368a	1.31333	1.58667	0	0	0	0	0	0
gma-miR4368b	2.68333	3.93667	4.12333	2.52	0	0	1.20667	0
gma-miR4369	0	0	0	0	0	5.35	2.62667	0
gma-miR4370	6.39	4.7	3.72	10.7667	5.78667	5.29333	0	12.95
gma-miR4371a	3.76667	2.35	0	0	1.34333	5.29333	0	0	gma-miR4371
gma-miR4371b	8.84333	0	3.72	1.60333	10.1133	13.55	0	0
gma-miR4371c	2.68333	3.17333	6.72667	1.60333	0	0	0	1.40667
gma-miR4372a	2.45333	0	1.68333	5.38	0	0	0	0
gma-miR4372b	2.68333	2.35	0	0	0	0	2.62667	0
gma-miR4373	5.99	3.93667	2.06	2.40667	3.36	4.28	7.71667	10.6933
gma-miR4374a	7.99	10.2267	4.07333	12.36	7.13	0	0	7.61667
gma-miR4374b	5.51333	7.87667	4.12333	2.52	0	5.70333	0	9.55
gma-miR4375	1.31333	15.0433	10.2833	8.23667	9.58333	16.3467	21.7867	19.0967
gma-miR4376-5p	0	2.35	0	0	0	0	0	0
gma-miR4377	0	0	0	2.86	0	0	0	0
gma-miR4378b	6.68	9.40333	0.68	4.12333	26.0667	19.6133	2.62667	1.40667
gma-miR4379	16.4333	20.5067	6.72667	7.67	26.9333	32.2233	0	10.9533
gma-miR4380a	0	0	0	0	0	5.29333	0	0
gma-miR4380b	5.07667	3.93667	2.03667	0	1.34333	0	7.55333	1.40667
gma-miR4382	2.45333	4.70333	15.5233	15.23	7.54333	13.4967	11.6033	11.8333
gma-miR4383	3.99667	6.28667	0	2.86	5.78667	13.4967	0	2.81
gma-miR4384	29.5	32.2633	23.12	24.73	23.86	11.0533	20.4767	26.7833
gma-miR4385	0	2.35	0	4.12333	5.67	2.85333	0	0
gma-miR4386	1.31333	0	0	0	0	0	0	0
gma-miR4387a	22.0867	25.1533	16.4433	17.74	20.3467	27.7	9.26	9.61333	gma-miR4387
gma-miR4387b	2.45333	0	0	0	2.68667	5.35	0	0
gma-miR4387c	2.45333	6.28667	0	2.52	5.37333	5.29333	9.36333	1.40667
gma-miR4387d	0	0	1.68333	0	0	2.85333	0	1.40667
gma-miR4387e	0	0	0	2.52	0	0	1.20667	4.80667
gma-miR4388	6.39	7.05333	10.64	11.4533	10.6433	8.14667	20.26	9.55
gma-miR4389	0	0	0	2.86	1.34333	0	2.41333	6.21333
gma-miR4390	0	7.05333	0	1.60333	2.68667	2.85333	3.83333	0
gma-miR4391	5.07667	8.64	6.16	9.84	11.0433	0	3.72	0
gma-miR4393a	13.0667	21.2733	36.72	14.99	58.44	35.6033	27.49	41.1367
gma-miR4393b	14.67	7.87333	22.1967	12.36	26.8433	21.75	39.41	21.9733
gma-miR4394	0	0	0	2.86	0	10.6433	0	1.40667
gma-miR4395	1.31333	2.35	0	1.60333	5.14	0	6.34667	0
gma-miR4396	0	1.58667	4.07333	0	3.1	0	0	0
gma-miR4397-5p	625.087	565.9	614.427	570.287	373.827	141.273	209.493	204.883
gma-miR4397-3p	51.0633	26.74	50.8633	40.8767	23.73	0	6.34667	9.02333
gma-miR4398	89.36	62.1667	57.9067	59.6367	73.1267	94.8667	62.86	62.4567
gma-miR4399	0	2.35	0	0	0	0	0	1.40667
gma-miR4400	0	0	0	1.60333	4.44333	0	1.20667	0
gma-miR4401a	1.22667	2.35	3.36333	0	0	0	5.14667	9.61333
gma-miR4401b	5.07667	1.58667	1.68333	11.4433	0	5.35	0	1.40667
gma-miR4403	76.0567	110.067	87.2333	114.573	83.8067	92.8367	80.81	169.387
gma-miR4404	0	1.58667	3.72	1.60333	0	0	0	0
gma-miR4405	2.45333	1.58667	1.68333	6.06667	1.34333	0	4.43667	5.51
gma-miR4406	0	0	0	0	4.44333	0	0	0
gma-miR4407	0	9.46	7.48667	6.98333	1.34333	8.14667	0	1.40667
gma-miR4408	2.68333	2.35	2.03667	13.9633	1.34333	0	1.20667	4.80667
gma-miR4409	30.52	40.08	21.68	33.0767	21.8067	29.84	16.6433	22.1967
gma-miR4410	7.53	4.7	2.44	2.52	3.91333	5.35	11.7167	9.55
gma-miR4411	254.937	244.723	408.573	292.87	345.777	993.683	606.267	732.467
gma-miR4412-5p	706.377	1087.07	466.773	553.347	435.773	571.643	385.177	403.783
gma-miR4412-3p	34.5167	47.96	24.0433	41.3133	43.1333	37.93	21.3567	14.6433
gma-miR4413a	1101.59	1138.32	669.497	791.99	1222.84	1503.79	1185.02	1589.61
gma-miR4413b	80.1167	63.65	55.8067	56.7333	66.87	77.4767	55.4133	84.6033
gma-miR4415a-5p	6.39	17.2733	0	0	8.88667	84.28	0	11.8333
gma-miR4415a-3p	22.8733	39.1833	3.54333	2.06333	26.2	200.717	8.97333	101.867
gma-miR4415b-3p	22.8733	39.1833	3.54333	2.06333	26.2	200.717	8.97333	101.867
gma-miR4416a	145.49	204.563	132.617	164.717	251.423	478.397	280.327	429.077
gma-miR4416b	20.1967	51.0667	40.68	32.6833	106.817	79.11	115.687	96.3033
gma-miR4416c	0	5.52333	4.12333	7.56	5.25667	0	11.0633	15.83
gma-miR4992	2.68333	1.58667	1.68333	1.60333	0	0	0	0
gma-miR4993	1.31333	2.35	0	2.86	1.34333	0	0	0
gma-miR4994-5p	2.68333	2.35	2.03667	2.52	1.34333	2.85333	3.72	0
gma-miR4994-3p	0	1.58667	5.75667	1.60333	7.01333	0	2.62667	0
gma-miR4995	7.53	4.70333	8.14667	0	9.7	2.85333	0	1.40667
gma-miR4996	1204.02	569.897	121.023	14.0833	923.833	4236.38	1306.06	2326.26
gma-miR4997	22.14	46.4833	10.2333	11.4433	14.66	27.0433	7.34	20.5667
gma-miR4998	30.9267	19.69	11.56	14.66	11.9867	5.35	7.55333	15.2333
gma-miR5030	0	0	2.44	4.46333	3.1	0	0	0
gma-miR5032	0	7.05	0	2.52	0	5.35	0	0
gma-miR5034	41.1933	36.14	53.7333	34.34	72.8467	213.943	79.82	138.163
gma-miR5035-5p	16.2633	10.9867	1.68333	5.38	3.1	8.20333	3.83333	6.21333
gma-miR5035-3p	5.07667	9.4	5.04667	2.86	3.1	13.4967	4.92667	0
gma-miR5036	1.31333	2.35	0	3.20667	1.34333	0	0	0
gma-miR5037a	33.1833	16.2033	3.89667	6.26333	0	4.1	0	0.703333
gma-miR5037c	0	25.1533	0	2.86	0	2.85333	0	0
gma-miR5037d	0	4.70333	0	0	0	0	0	0
gma-miR5038a	148.373	143.22	99.64	91.9733	85.9833	100.953	58.9167	79.2067
gma-miR5038b	148.373	143.22	99.64	91.9733	85.9833	100.953	58.9167	79.2067
gma-miR5041-5p	21.4	45.5467	22.5067	28.9633	48.3233	46.6	37.0267	44.4733
gma-miR5041-3p	6.22	3.93667	3.72	1.60333	9.58333	0	1.20667	10.4267
gma-miR5042-5p	9.13333	22.8033	16.3933	1.60333	16.1867	5.35	7.55333	4.21667
gma-miR5042-3p	7.93	5.52333	14.7133	7.9	9.05667	11.0533	11.3867	0
gma-miR5043	15.52	29.9133	20.42	15.22	21.1567	43.3333	24.42	41.5967
gma-miR5044	1.31333	0	0	0	0	0	0	0
gma-miR5225	223.64	247.597	163.047	255.603	208.247	84.3333	130.107	155.827
gma-miR5368	22.42	11.8133	11.8667	6.64333	22.3867	26.9867	6.24667	17.1667
gma-miR5369	2.68333	0	0	1.60333	0	0	0	4.80667
gma-miR5370	24.5933	20.3833	18.8867	23.8133	18.1733	18.73	30.22	25.31
gma-miR5371-5p	1.31333	0	0	2.86	0	5.29333	0	0
gma-miR5371-3p	1.31333	0	0	0	0	0	0	0
gma-miR5372	94.2033	140.577	111.99	82.3267	117.503	207.18	111.123	152.967
gma-miR5373	41.6	73.7567	56.9333	48.3233	35.7033	57.2367	90.42	74.75
gma-miR5374-5p	15.29	5.52333	16.6833	19.92	13.2133	0	3.83333	20.5667
gma-miR5374-3p	34.4667	55.7067	42.8133	45.6867	22.9167	27.81	21.58	43.95
gma-miR5375	107.573	103.84	92.7567	93.29	72.48	30.2	83.6533	76.2833
gma-miR5376	66.64	55.0033	50.3467	22.21	43.3767	61.7633	33.94	63.0467
gma-miR5377	5.07667	6.28667	0	5.38	1.34333	0	1.20667	2.81
gma-miR5378	0	4.7	2.44	8.23667	3.1	0	1.20667	1.40667
gma-miR5379	0	1.97	0	0.803333	0	0	1.86	0
gma-miR5380a	3.22333	3.29	0	0	1.96	1.42667	2.46333	0	gma-miR5380
gma-miR5380b	3.22333	3.29	0	0	1.96	1.42667	2.46333	0
gma-miR5380c	0	0	0	2.52	3.1	0	0	0
gma-miR5559	2.62333	0	0	0	0	2.85333	0	0
gma-miR5667-5p	0	0	4.12333	2.52	8.35667	0	2.62667	4.80667
gma-miR5667-3p	10.2133	10.9933	2.03667	8.58667	7.54333	18.9	10.18	9.61333
gma-miR5668	33.89	35.38	18.48	22.2	38.0033	70.5433	43.7967	40.6133
gma-miR5669	0	1.58667	2.44	1.60333	2.57	0	0	21.9733
gma-miR5670a	0	1.17333	0	0	1.55	1.42667	0	0
gma-miR5670b	0	10.5767	0	0	14.88	6.77667	1.20667	0
gma-miR5671a	10.7233	11.84	8.40333	7.15	16.16	12.22	15.7733	21.12
gma-miR5671b	10.6133	12.6333	9.52333	3.20667	13.26	16.29	18.5133	31.3433
gma-miR5672	0	0	0	0	1.34333	0	0	0
gma-miR5674a	2.65333	0	1.02	0	0	0	1.31333	0
gma-miR5674b	2.65333	0	1.02	0	0	0	1.31333	0
gma-miR5675	5.24667	2.35	0	2.86	0	0	0	0
gma-miR5677	0	0	4.47667	1.60333	0	0	2.41333	0
gma-miR5678	23.7933	18.1	21.4867	21.2933	5.37333	10.9967	16.8567	17.2333
gma-miR5679	1.31333	5.52333	1.68333	1.60333	2.68667	5.29333	3.83333	9.55
gma-miR5761a	2.45333	4.70333	0	1.43	1.55	24.1367	2.62667	20.8333
gma-miR5761b	0	0	0	1.43	1.55	0	0	6.47667
gma-miR5762	0	0	0	0	2.57	0	0	0
gma-miR5763a	0	0	0.51	0	0.643333	0	0	0
gma-miR5763b	0	0	0.51	0	0.643333	0	0	0
gma-miR5763c	0	0	0.51	0	0.643333	0	0	0
gma-miR5764	0	0	0	0	3.1	0	0	0
gma-miR5767	25.5633	28.27	12.32	38.1167	18.19	24.6033	24.9633	32.1167
gma-miR5768	7.99	10.99	5.75667	4.81	5.78667	13.4967	3.83333	9.02333
gma-miR5769	27.8533	31.5567	40.47	30.2167	41.79	24.6033	55.09	35.7367
gma-miR5770a	287.173	272.3	38.71	5.26667	263.813	1301.53	354.123	700.607
gma-miR5770b	89.9033	100.34	9.12	0.803333	114.427	471.05	113.583	249.39
gma-miR5771	0	0	0	0	5.67	0	0	6.21333
gma-miR5772	12.6067	22.7467	20.8267	17.17	11.4567	8.20333	8.76	11.02
gma-miR5773	0	0	0	0	0	0	0	0
gma-miR5774a	0.656667	1.58667	0	0	2.01667	4.28	0.603333	4.07333
gma-miR5774b	0.656667	1.58667	0	0	0.673333	1.42667	0.603333	12.2167
gma-miR5777	6.45	1.58667	2.44	1.60333	0	0	0	0
gma-miR5778	0	2.35	0	2.86	0	0	3.72	0
gma-miR5779	12.8967	14.9267	8.76333	14.89	7.54333	0	11.7167	8.14333
gma-miR5780a	0	0	0	2.52	0	5.29333	0	0
gma-miR5780b	6.45	3.93667	4.47667	12.71	3.91333	0	0	0
gma-miR5780c	18.3733	14.9867	18.0767	24.3833	7.54333	16.29	24.75	26.19
gma-miR5781	114.57	99.9	92.4233	101.547	43.35	30.2533	49.8267	20.79
gma-miR5782	0	1.58667	0	0	0	0	0	0
gma-miR5783	2.68333	3.93667	0	0	0	2.85333	0	0
gma-miR5785	2.62333	0	0	4.12333	3.1	5.35	7.88333	9.61333
gma-miR5786	212.427	349.41	81.6567	247.613	272.763	813.753	266.977	1531.12
gma-miR6300	998.587	1052.44	974.817	1357.05	1122.33	833.937	770.34	771.61
gma-miR9722	3.99667	0	1.68333	0	0	0	0	0
gma-miR9723	0	1.58667	4.47667	5.38	2.68667	2.85333	3.72	0
gma-miR9724	0	0	0	2.52	0	0	0	0
gma-miR9726	2.68333	2.35	0	6.98333	3.1	0	11.1633	0
gma-miR9727	94.55	84.09	32.29	57.9233	69.95	0	33.2933	30.4733
gma-miR9728	0	6.28667	1.68333	0	0	0	0	2.81
gma-miR9729	7.53	13.34	8.60333	7.32	24.79	16.3467	21.0167	23.9033
gma-miR9730	5.30667	6.28667	5.4	2.86	4.44333	0	0	0
gma-miR9731	0	9.40333	4.47667	0	0	0	0	1.40667
gma-miR9733	0	2.35	0	0	0	0	0	0
gma-miR9734	5.13667	14.1633	5.04667	4.81	0	0	0	0
gma-miR9735	35.1533	29.8467	16.7967	20.6067	22.9167	0	2.41333	7.61667
gma-miR9737	7.99	7.05333	1.68333	9.27333	1.34333	0	1.20667	0
gma-miR9738	0	0	1.68333	0	0	5.70333	0	1.40667
gma-miR9739	0	0	0	0	0	0	0	1.40667
gma-miR9740	0	0	0	0	0	0	0	1.40667
gma-miR9741	1.31333	6.29	1.68333	6.06667	4.44333	0	0	0
gma-miR9742	0	0	0	4.12333	0	0	0	0
gma-miR9743	16.6633	21.9833	0	6.06667	8.35667	5.35	2.41333	4.80667
gma-miR9744	1.31333	0	0	0	0	0	0	0
gma-miR9745	0	0	0	1.60333	0	2.85333	0	9.61333
gma-miR9746a	0.686667	0	0	0.23	0.553333	0	0	1.01667
gma-miR9746b	0.686667	0	0	0.23	0.553333	0	0	1.01667
gma-miR9746c	0.686667	0	0	0.23	0.553333	0	0	1.01667
gma-miR9746d	0.686667	0	0	0.23	0.553333	0	0	1.01667
gma-miR9746e	0.686667	0	0	0.23	0.553333	0	0	1.01667
gma-miR9746f	0.686667	0	0	0.23	0.553333	0	0	1.01667
gma-miR9746g	0.336667	0	0	0	0.553333	0	0	1.01667
gma-miR9746h	0.686667	0	0	0.23	0.553333	0	0	1.01667
gma-miR9746i	2.45333	0	0	0	0	5.35	0	1.40667
gma-miR9747	2.68333	2.35	0	0	0	0	0	0
gma-miR9748	0	0	0	0	0	0	3.72	0
gma-miR9749	72.6933	87.34	65.5833	98.43	45.65	84.9367	72.7033	61.4033
gma-miR9750	106.443	36.2033	12.32	9.27333	32.1033	212.117	10.18	87.0833
gma-miR9751	0	0	0	0	0	5.29333	1.20667	1.40667
gma-miR9753	0	4.70333	2.44	2.86	1.34333	2.85333	1.20667	4.80667
gma-miR9754	1.31333	2.35	0	0	2.57	0	0	0
gma-miR9755	27.9567	35.38	18.8867	24.6233	10.23	27.4567	11.1633	15.2333
gma-miR9757	0	1.58667	4.47667	0	5.14	0	0	1.40667
gma-miR9759	1.31333	8.64	7.79333	1.60333	5.25667	5.35	2.62667	8.14333
gma-miR9760	0	0	2.44	0	0	0	0	0
gma-miR9762	2.45333	3.17333	1.68333	7.67	3.1	5.35	0	1.40667
gma-miR9763	2.62333	1.58667	0	1.60333	3.1	10.6433	3.83333	0
gma-miR9764	1.31333	2.35	4.12333	6.06667	1.34333	5.35	0	1.40667
gma-miR9765	2.45333	0	0	0	0	0	0	0
gma-miR9767	7.59	4.7	5.80333	4.81	3.91333	0	0	0
