# Supplementary material for: Genome-wide identification of soybean microRNA responsive to soybean cyst nematodes infection by deep sequencing
Source: BMC Genomics. 2017 Aug 2;18:572. doi: 10.1186/s12864-017-3963-4 (PMC5541722; doi:10.1186/s12864-017-3963-4)
Supplement: Supplementary file 2 — Significantly Differentially expressed miRNAs identified in SCN-infected soybean roots compared with control. A table of all DE miRNAs identified from each treatment. The q-value was used to consider for statistical significance, with log2 ratio of normalized miRNA expression in SCN infection compared with control. (XLSX 14 kb) [file 12864_2017_3963_MOESM2_ESM.xlsx]

## Sheet: Sheet1
miRNA	sequencing	normalized mean reads (control)	normalized mean reads(SCN infected)	Log2 (Infect/control)	NEM_CT.qval
KS4607 at 35dpi
gma-miR399d		6.9	89.5	3.63558	2.33437e-10
gma-miR399e		7.3	90.1	3.55392	2.33437e-10
gma-miR399f		558.8	4084	2.80688	2.5166e-08
gma-miR399g		148.3	1343.9	3.08081	1.75845e-07
gma-miR399i		148.3	1343.9	3.08081	1.75845e-07
gma-miR169o		7.1	158.8	4.22225	1.41177e-06
gma-miR169r		1.5	34.9	4.33482	4.1162e-06
gma-miR399a		1.5	34.9	4.33482	4.1162e-06
gma-miR399b		1.5	34.9	4.33482	4.1162e-06
gma-miR399c		1.5	34.9	4.33482	4.1162e-06
gma-miR399h		13.6	248.1	3.91913	5.57941e-06
gma-miR397a		13.6	248.1	3.91913	5.57941e-06
gma-miR397b-3p		13.6	248.1	3.91913	5.57941e-06
gma-miR397b-5p		13.6	248.1	3.91913	5.57941e-06
gma-miR408a-5p		62.5	230.8	1.85823	9.24738e-05
gma-miR408c-5p		62.5	230.8	1.85823	9.24738e-05
gma-miR171r		96.9	434.9	2.09935	0.000347009
gma-miR171s		0.4	13.4	4.15671	0.00062927
gma-miR398c		0.4	13.4	4.15671	0.00062927
gma-miR398d		0.7	12.3	3.6198	0.00219757
gma-miR4415a-5p		2.2	25.7	3.33191	0.00219757
gma-miR3522		26.9	133.6	2.21783	0.00219757
gma-miR4415a-3p		2.2	25.2	3.29256	0.00295923
gma-miR4415b-3p		2.8	20.9	2.70835	0.00469699
gma-miR9750		2.8	20.9	2.70835	0.00469699
gma-miR171b-5p		3.4	21.5	2.59957	0.00786177
gma-miR171b-3p		36.5	102.1	1.44967	0.00986793
gma-miR5770a		14.3	47.1	1.70083	0.0105772
gma-miR4996		13.2	70.2	2.30025	0.0128635
gma-miR5770b		0.6	8.1	3.3361	0.0165657
gma-miR156q		0.6	8.1	3.3361	0.0165657
gma-miR156s		11.7	48.5	1.94997	0.0217079
gma-miR408b-5p		7.3	0	-4.11312	0.0263067
gma-miR5786		0.9	8.6	2.84163	0.0340333
gma-miR4411		6.7	35.4	2.29246	0.0345182
gma-miR159b-3p		27.9	83.1	1.52939	0.0484589
gma-miR159f-3p		39.9	13.9	-1.46543	0.0484589
gma-miR9727		39.9	13.9	-1.46543	0.0484589
KS4607 at 7 dpi
gma-miR398a		74.6	6.3	-2.30691	7.33002e-06
gma-miR398b		74.6	6.3	-2.30691	7.33002e-06
KS4313R at 35dpi
gma-miR5786		30.6	158.8	2.28486	5.05111e-10
gma-miR171r		0.4	23.3	4.00279	3.33543e-07
gma-miR171s		0.4	23.8	4.02661	3.33543e-07
gma-miR397a		7.7	52.6	2.46555	0.000177175
gma-miR397b-5p		8.2	53.3	2.38449	0.000341369
gma-miR171b-5p		7.9	46.4	2.25357	0.0014875
gma-miR398c		138.6	487.2	1.68547	0.00185652
gma-miR398d		138.6	487.2	1.68547	0.00185652
gma-miR3522		477.7	2061	1.88105	0.00614367
gma-miR171b-3p		4	24.4	2.2594	0.00888995
gma-miR2119		10.4	1	-2.39907	0.0189909
gma-miR398a		15.2	3.5	-1.87571	0.0189909
gma-miR398b		15.2	3.5	-1.87571	0.0189909
gma-miR4415a-3p		1	10.3	2.43821	0.0189909
gma-miR4415b-3p		1	10.3	2.43821	0.0189909
gma-miR1512a-5p		11.1	43.9	1.69436	0.0466463
gma-miR9750		1.1	9.1	2.16299	0.0466463
KS4313R at 7dpi
gma-miR1507a		10644.2	13451.8	0.326771	0.000733367
gma-miR1507b		10641.8	13448.6	0.326757	0.000733367
gma-miR1510a-5p		1089.3	1428.3	0.375644	0.000733367
gma-miR1511		3539	5215.8	0.545362	8.1942e-12
gma-miR159a-3p		658.1	1035.4	0.611384	1.49341e-06
gma-miR159e-3p		658.1	1035.4	0.611384	1.49341e-06
gma-miR166a-3p		2795.4	3512	0.320311	0.000640849
gma-miR166c-3p		3116.9	3837	0.291774	0.00116295
gma-miR166e		2908.3	3658.9	0.32232	0.000640849
gma-miR166g		3113.5	3833.7	0.292099	0.00116295
gma-miR166i-3p		3113.5	3833.7	0.292099	0.00116295
gma-miR166p		3122	3841.6	0.291167	0.00116295
gma-miR2109-3p		1281.4	1725.4	0.415756	4.7842e-05
gma-miR393h		135.6	73.1	-0.703755	0.00116295
gma-miR393i		135.6	73.1	-0.703755	0.00116295
gma-miR393j		135.6	73.1	-0.703755	0.00116295
gma-miR393k		135.6	73.1	-0.703755	0.00116295
gma-miR482c-5p		188	119.6	-0.528028	0.020045
