# Supplementary material for: Genome-wide identification of soybean microRNA responsive to soybean cyst nematodes infection by deep sequencing
Source: BMC Genomics. 2017 Aug 2;18:572. doi: 10.1186/s12864-017-3963-4 (PMC5541722; doi:10.1186/s12864-017-3963-4)
Supplement: Supplementary file 3 — Novel miRNA prediction. A table of new miRNAs predicted by miRDeep2 with a score of one or greater. (XLSX 21 kb) [file 12864_2017_3963_MOESM3_ESM.xlsx]

## Sheet: Sheet1
chr	start	stop	S7C		S7N		R7C		R7N		S35C		S35N		R35C		R35N		Precusor length	Sequence
			counts	quality	counts	quality	counts	quality	counts	quality	counts	quality	counts	quality	counts	quality	counts	quality
1	11530255	11530309															32	10.7	54	ATATAATCCCAGCTCTATGAGATCTTCACCATTGCAAGGTCTGGGAATAGATTTG
1	48423793	48423842	15	2.2	13	2.2			11	1.8							18	2.2	49	GTTCTCCAATGCCCGCGCCAAGCCGAAGTCGCCTAACCGGGCATTGAAGT
																	23	13.1
1	50359863	50359916	19	1.9							33	1.9	35	1.9			97	50.6	53	CGGGATGAATGGCCTCAAAACGCTTTGTCGTTTGTGGTTATTGAGTCCTGAGTG
			12	1.9
1	51401463	51401547							14	1.2	57	23.1					18	3.2	84	AGCATCTCAGAGTAACCATTCCCCATTAGCTTCTTCACTGGTAATCAAAGTGCAAGGATAACATTGGAATTGCTCATCACTGATG
																	17	2.7
1	53198062	53198113			6	3.6					5	3							51	TCTTTGAGCATCGGAAATAATACCAGTAATTATTTCCGTGCTCTGAGCCAGC
10	48386211	48386277	4159	1.6	2503	1.6			2022	1.6	2676	1361.3	2083	1059					66	GGGTCTGTCAGACAACCGTGTGACCATCCCAGACAGGAATCTGCCTAAGAACGATCCTCTACAGCCT
					3726	1.6
11	29022	29090			21	1.1					27	1.1							68	AAGGCAATCAGGATGTTGGAAGCCCCCTTGGAACACCTACTCCTTCAACACCGTCCTCATTGCCTTATA
11	6743721	6743770							11	1.9							22	12.9	49	ACTTCAATGCCCGGTTAGGCGACTTCGGCTTGGCGCGGGCATTGGAGAAC
11	13571920	13571958			488	1.4	214	1.4											38	CTAATCCGTTGTACAAATTTTTGTACCGAGGGTTCGAAT
11	36768371	36768442							22	1.6	19	1.6					11	6.4	71	AATGAAAGTGCCAACAATCTCAGCACCAAGTCCATCACCTTTGGTGTAACCAGGGGCAACAAAGTTGGCACC
12	5813223	5813261			488	1.7	214	1.7											38	ATTCGAACCCTCGGTACAAAAATTTGTACAACGGATTAG
12	9778314	9778362	15	3.4	55	23.8	48	20.2	108	50.8	98	45.7					58	25.8	48	GACTAGCTCCGTTTTCAGAGAACACGTGTGGTGTTCGAAAAGAAGCTGA
											52	22.7
13	15407184	15407225							82563	42090.8									41	ACGACCCGCTCTCGCCGCGGAAGCAGCTCGAGCAGTCCACCG
13	27567925	27568016			22	8.4	16	5.4			23	8.9							91	TGATGATGCTCGGCGAGGCTGAGGAGATCAGAGACATCGCTCGCGAGGTTCTTAAGATCTTTGGCGAATACAGCCTCACTGACTTCATCTGG
											17	5.9
13	32733357	32733429	4	3.8									45	24.7			47	2.5	72	GCAGGACAATTCTCCTTTGGCAAACCAGAAGAATGCATGTGCATGTTCTATCTGCCAAAGGAGAATTGCTCTG
13	42793206	42793270					226	112.3	243	120.9			37	15.9	82	38.8			64	CTTGAGAAAGTGGGCAGTTGTGTTTTCATCTTTTGTTGAAATCACAACAATCATTTTCCCTACAT
14	2729525	2729585															136	67.6	60	TCCGTAGTAGCACACCTGGTTAAATTCAACCGATGAATTCCGGGTTCAACTCCCGGCTGCG
14	45115317	45115388							5	3.5					4	3			71	GAACCTTCTACAGTGTCTTCTGGATTCTGGAATACAACTCGTGATTCCACGAGGATAAAAGATGGCTCTAAT
14	47469540	47469591			21	7.5													51	TTACTTCTTCGGCGACCGTGCTCTCGTGAGAGAGAACACGATCGGTTTGGGA
15	19619686	19619732			25	2			11	1.6	15	2							46	ATTCCTTTAATACTTCTGGCTCTCGGGAGTCTCTTTGTAGGATACTT
									21	2
15	32710837	32710892	9	1.1											12	1.1			55	GCCTGGGGTTAGTCACAATTCTGAAGGAAGATCAGATGCTGTTTCAACTCCATTAG
15	46628533	46628571			488	1.5	214	1.5											38	ATTCGAACCCTCGGTACAAAAATTTGTACAACGGATTAG
16	28535425	28535502	171	80.6															77	CATGAACAGTTGATGATCCCGTGCCTTATGTAGAGAAGATAATGATTTTATCTGAAGAGCAAGAGAGAATCACTAAGC
17	10900648	10900718	20	11.5							30	16.6	31	17.1			126	65.6	70	GGACCTCTCTTTTTTGGCACATCGCACACACTCGAGTTCCCAAATGATGCGCCAAAGAAGAGTTGTCCTGC
			10	6.4													41	22.2
																	15	9
17	37652384	37652470													101	46.5			86	TGGACAATGATGAAGATAATTGTTTGTTCGCTCGTCGTGCGTAAGAGCAAAATCTGCCTTGCCGACAATATGATTTTCTGAGTCCAA
18	1052127	1052206			11	5.9			9	4.9									79	AGTAAGAGTGACCCATCTTCTGAAACCTCAAATATTAATCCTAGTTCGGAGTCGGAGGAGGATCACTTGAACTACGAGTG
18	3043734	3043825			482	210.4													91	AAATAAAAACTACACAAGATCGAACAGAAATTGATGAAATTAAATAAAAGAAAATAAGGAATGTGGAGGGCTCATATCAAGTGTAAATTTTG
18	3446843	3446932					24	1.6							16	1.6			89	CTGTGGTGTTGGCGCTGACAAGGCTTTTGGCCGTGACATTGTTGACGCACATTACAAAGCCTGTCTTTATGCTGGCATCAACATCAGTGG
															14	1.6
18	6378371	6378433	43	1.7	38	1.7			62	32.6	32	1.7			27	14.7	29	1.7	62	ACACCAAAGGCCTCTGCCCTTCCATCCCTTGAATAAATAGAGAGGAGGGGCAGAGTTTTTGGT
											47	1.7
18	14987376	14987440									7	3.4					5	2.4	64	TTGGATTGGAGTCTAGAGTGCAAGAGGGGAACTCACTTTTGGATGTTGGATCCAATCAAGGAGTA
											4	1.9
18	25311707	25311775	27	1.3															68	TTTGAGAATTTCTGGAAGGGCTTCCTCAAGGGCAAAGCCTTACGAGCCTTACCAACTATTTCCAAACCC
			14	1.2															0
18	42192123	42192177			91	1.3											157	1.3	54	AGAATTAATTTGATAGGGGTCGCGCGAACGCAAGCCCCCACTACCACAAATTATG
18	50974803	50974886							5	3.8	14	2							83	ATGGATTGTCACGTCATCATGCCTTATCACGAAAGTCTTGTCGATGATTGATTTTCGTTAAGTGATGACGTGACAGACAAAATG
18	50986117	50986201							14	1.2	57	23.1					18	3.2	84	AGCATCTCAGAGTAACCATTCCCCATTAGCTTCTTCACTGGTAATCAAAGTGCAAGGATAACATTGGAATTGCTCATCACTGATG
																	17	2.7
18	55154672	55154747	10	1.5							12	2.4			10	1.5	10	1.5	75	GTATGAATAAACTTGATCTGTATGAATCATACGAATCGTGTTGATCCATATGAGTCATACAGATGAACTTGATTCG
18	61442595	61442682	153	79.4	82	2.2	80	42.1	67	35.6	82	43.2	20	2.2	115	60.1	31	2.2	87	ATGATGACAGAAGACTAGAGAGCACAAAGGAGTGAGATGCCATTCCCTTTCATGCATTTCATCATCAGTGCTCTCTATCTTCTGTCAG
			74	39.2	96	50.4			59	31.5
19	38507561	38507628	531	271.9			386	198							452	2	991	506.5	67	GGCTGCAGAGGATCGTTCTCAGACAGTCTCACCTGCCTGGGATGGTCGCACGGTTGTCTGACAGACCT
19	43296142	43296218	31	12.1															76	TCTGATATGATGAGTTGCACATACGTCTGCAAATACGAGATGTCTCGATGAGTTTTGTATGCTCTCTCTGATCAGAA
2	7935648	7935702							16	4.8					17	1.3			54	CAAGGCCTGCGTCTTACACGACCAAGTATTTTGGTTGTGAACTTGGGGCCCAGTC
2	8548634	8548717			70	2	169	2	98	2	98	2			100	2	99	2	83	CAGTGGGAGCTGCTTGCGGCACTCATTGTGATGTGCAAGAAGTTTTTGGAGGGGTCATAGGCTGGCCGTGAGTTGACGCTGCTT
									181	2
2	14732234	14732284	4	3.4											33	2.1			50	GCGGTTCTCGGCCTCTGTATCCGATGATGCTCGAGAGCCCTGAACTGCGGT
20	30693836	30693897			11	2			11	2			15	2.4	12	2.4			61	GTGGCTCAGTATCTGTGAAATTACCTTGTGGTCTTTTGCACAGATGCTGTTGATGCAGCCTG
					10	1.5									14	2.4			0
20	43920705	43920753			25	1.7	27	1.7	11	1.3	15	1.7							48	AAGTATCCTACAAAGAGACTCCCGAGAGCCAGAAGTATTAAAGGAATGG
					22	1.7			21	1.7
20	46186725	46186799									14	8.1					15	1.7	74	ACACCAATAGTTACAGCACGATTCTCATCTGACTCGCAATCAGAACCGTAAGAATCATCCTCTAACATATCAGTA
																	12	1.7
3	1666628	1666687	92	1.6															59	GAGAAGACCCATAAACCTGAACTTAACATGTTGGGTTAGAGTATGGTGTCAGGTCTCCTT
3	35919906	35919982	10224	1.7	2279	1.7	861	1.7	1254	1.7			2108	1.7					76	CATCTTTGGCTGTAGAGGATCGTTCTTAGGACACTTCCATGTGCCTGGGAATGGTCATACGGTTGTCTGACAGACCT
									1552	1.7
3	36395934	36396001	2717	1386.6	2497	1274.4	2031	2.1	2011	1026.6	2670	1362.6	2285	1166.3					67	GGCTGTAGAGGATCGTTCTTAGGCACTTCCATGTGCCTGGGATGGTCACACGGTTGTCTGACAGACCC
					3716	1895.9
3	43529978	43530033	20	1.6							22	12.2							55	ATTTAGCCTCCAATGCTTCTTTAATGTCATCTATGACATCAAAGCCAGCCAAAGAT
			27	1.6							21	11.7
			25	1.6
3	46168923	46168990			92	1.6											383	1.6	67	CATCATAATTTGTGGTAGTGGGGGCTTGCGTTCGCGCAGCCCCTTTCTGATTAAGTTCAATGTTGTAT
3	46568923	46568984			10	1			12	1.9									61	ATGTCCTTGTTGGATCCAGTGTTCCGTATTGATTTTCCCAGAACTCTAACACCCAACAAGAA
					20	1.9
4	5763008	5763057	4	2.6													3	1.5	49	TTGTGTATCAGGGTCCAAGGGAAAATGTTCTCGAGTTCTTTGAATACATG
5	40832148	40832228			9	6.2					7	5.2							80	TAGCTGCCGACTCATTCATCCAAATGTTGAGTGTAAGCGAATAAATATACTCAGCAGATGAGTGAATGATGCGGGAGACAA
6	2217493	2217581			14	2.4	7	5.1											88	TTTCTAAGACGGTTATTCGGAAAACCGTCTTAGAAAGTCTTGATATGATTATATTAAGACGGTTATCCAGATAACCGTCGTAGAAAGTA
					11	2
6	48632462	48632530					40	20.8	28	1.3	40	1.3							68	ATGGATATTGCGTCCGAGCCATTATACCAAGAGGAACAAACTATCCCCCAGAATTGGTAATGGACGCAA
									47	1.2
7	3508931	3508993	5	4.4	7	5.4					12	7.9			5	4.4			62	TGGAGAAGCAGGGCACATGCTTGATTTATGTAAGTTTTGAGCTTGTGTCCTACTTCTCCAGCA
7	10988553	10988607									76	36.1							54	TGGCCTAGGGCAGTGACCTCCATTGCACTTTGAAGGGGTGCTGCTCTAAGGTCTG
7	16960125	16960208			70	28.4					28	7					18	1.9	83	AGCATCTCAGAGTAATCATTCCCCATTAGCTTCTTCACTGGCAATCAAAGTGCAAGGATAACATTGGAATTGCTCATCACTGAT
7	37261803	37261894			19	10.9	15	8.9	13	7.9									91	TGATGATGCTCGGCGAGGCTGAGGAGATCAGAGACATCGCTCGCGAGGTTCTTAAGATCTTCGGCGAATACAGCCTCACTGACTTCATCTGG
7	42461816	42461864	86	40.3											184	90.3			48	GTGTTGGCGCGACCCACCGTCACTAAACGATCATTGACGAGTCGCCTTT
7	43917479	43917532													61	27.1			53	TTCTATGAGAGTGACGAGACTGTTGAAAGTGTCTCTGCCATCGTTTGAACATTG
8	2478370	2478421			12	2.4	9	1	14	2.4									51	CTGAGTTGCTCCGGCGTGTGCGCGAAGAAACACACGCGCCGGCGACAACTGG
					11	2
8	4261335	4261418															18	10.8	83	CGCGATATTGGCGCGGCTCAATCAGACCACAGAATCAAGCCAAACTGATTGAAGCTATGATCAGTTTGAACCGTTCCAACACCT
8	9114331	9114409															33	18.6	78	GAGCAAATCTCCATTGGCAGTGGGAAGTAGAGGGCTTGAACATGCATGCTTCTGGTTTGCCAAAGGAGATTTGCCCTGC
8	13833159	13833233									71	1.2					117	60.1	74	TTGGGATCAGACTGACGTGCAAATAGTAATTCAGCAGCGCTGGCGCCTCTGTTTCAATCTTTGGCATCATTTCCC
																	61	1.2
																	66	34.1
8	17724331	17724413			81	1.6			18	1.6							91	1.6	82	CTGGACTGATTTTTTTGGTATGCAGAACTTCAATGGACTACAGCTCCGAAGAAGATTCTGATATCAGTGAATCTGAGATTGAA
8	21828196	21828284			16	1.3					11	6.1							88	ATTCAGAGAATCGTCTTAGAAAGTCAAGACGGTTATTCAGAGGATCGTAAAATCGTCTTAGACATTCTAAGACAGTTATTCAGAGGACT
					17	1.3					14	1.3
8	22054117	22054173	9	5.6			12	1.6	15	1.6									56	GAGAGAGGATTCTAAGCTCGCAGAAGTCCAATTGACTCCGCAAACCAGTACCCTCCC
8	42615486	42615591			29	16			10	6.3									105	CGTGCACCAAAGGAGCCAAACTCCTATTAGTTGAATCTTATGGTGACACGTAGTCATTTACATAAGATCAACAATAATAGGATAAAAGTAACAGCTCCAATGGTAA
9	3903410	3903464									270	122.9					220	97.4	54	ATTTCTGAAGCTTTGAAAGTTGTTTCTGAAAAGCAAGTTCAGCTTCTTGATTGGA
9	39685178	39685233			10	1.3			18	2.2									55	GCAGTCCAGGTTCCTGCAAAGTCCCAATCCATGGGACAACTGCAGGGAACCGGGAA
					19	2.2
