# Supplementary material for: Genome-wide identification of soybean microRNA responsive to soybean cyst nematodes infection by deep sequencing
Source: BMC Genomics. 2017 Aug 2;18:572. doi: 10.1186/s12864-017-3963-4 (PMC5541722; doi:10.1186/s12864-017-3963-4)
Supplement: Supplementary file 4 — Target prediction of DE gma-miRNAs identified. A table of all predicted targets of DE miRNAs using psRNATarget online. (XLSX 46 kb) [file 12864_2017_3963_MOESM4_ESM.xlsx]

## Sheet: Table_S4_Predicted_miRNA_target
## Predicted by http://plantgrn.noble.org/psRNATarget/
miRNA	Gene	Expectation	UPE
gma-miR159a-3p	Glyma.12G032600.1	1	16.858
gma-miR159a-3p	Glyma.06G312900.2	1.5	17.934
gma-miR159a-3p	Glyma.06G312900.1	1.5	17.934
gma-miR159a-3p	Glyma.04G125700.2	1.5	15.71
gma-miR159a-3p	Glyma.04G125700.1	1.5	15.71
gma-miR159a-3p	Glyma.07G110700.1	2	17.582
gma-miR159a-3p	Glyma.03G115400.1	2	18.097
gma-miR159a-3p	Glyma.04G100900.1	2.5	23.172
gma-miR159a-3p	Glyma.20G047600.3	3	18.908
gma-miR159a-3p	Glyma.13G073400.1	3	19.815
gma-miR159a-3p	Glyma.15G079800.2	2	12.55
gma-miR159a-3p	Glyma.15G079800.1	2	12.55
gma-miR159a-3p	Glyma.13G073400.3	3	19.815
gma-miR159a-3p	Glyma.15G225300.4	3	24.018
gma-miR159a-3p	Glyma.15G225300.3	3	24.018
gma-miR159a-3p	Glyma.13G073400.2	3	19.815
gma-miR159a-3p	Glyma.20G047600.1	3	18.908
gma-miR159a-3p	Glyma.15G225300.2	3	24.018
gma-miR159a-3p	Glyma.15G225300.1	3	24.018
gma-miR159a-3p	Glyma.13G187500.2	3	21.387
gma-miR159a-3p	Glyma.13G187500.1	3	21.387
gma-miR159a-3p	Glyma.20G047600.2	3	18.908
gma-miR159a-3p	Glyma.13G271900.2	2.5	7.624
gma-miR159a-3p	Glyma.13G271900.1	2.5	7.624
gma-miR159a-3p	Glyma.12G228100.1	2.5	7.167
gma-miR159a-3p	Glyma.14G107600.1	2.5	14.214
gma-miR159a-3p	Glyma.14G107600.2	2.5	14.214
gma-miR159a-3p	Glyma.12G217800.1	2.5	17.953
gma-miR159a-3p	Glyma.13G282800.1	2.5	15.847
gma-miR159a-3p	Glyma.20G211100.1	2	5.043
gma-miR159a-3p	Glyma.02G061200.1	3	7.154
gma-miR159a-3p	Glyma.20G149200.4	3	15.207
gma-miR159a-3p	Glyma.20G149200.3	3	15.207
gma-miR159a-3p	Glyma.20G149200.2	3	15.207
gma-miR159a-3p	Glyma.20G149200.1	3	15.207
gma-miR159a-3p	Glyma.18G277700.1	3	12.172
gma-miR159a-3p	Glyma.08G240200.1	3	23.5
gma-miR159a-3p	Glyma.03G222300.1	2.5	22.282
gma-miR159a-3p	Glyma.19G219500.1	2.5	15.756
gma-miR159a-3p	Glyma.11G107600.1	2.5	12.544
gma-miR159a-3p	Glyma.14G125900.1	3	18.465
gma-miR159a-3p	Glyma.14G125600.1	3	16.467
gma-miR159a-3p	Glyma.15G271900.3	3	17.75
gma-miR159a-3p	Glyma.15G271900.2	3	17.75
gma-miR159a-3p	Glyma.15G271900.1	3	17.75
gma-miR159a-3p	Glyma.08G030100.1	3	8.964
gma-miR159a-3p	Glyma.08G152500.1	3	17.509
gma-miR159a-3p	Glyma.20G211800.1	3	7.453
gma-miR166a-3p	Glyma.07G052000.1	0	15.741
gma-miR166a-3p	Glyma.05G101500.1	1.5	22.254
gma-miR166a-3p	Glyma.07G016700.2	1.5	24.528
gma-miR166a-3p	Glyma.07G016700.1	1.5	24.528
gma-miR166a-3p	Glyma.08G202000.6	1.5	21.382
gma-miR166a-3p	Glyma.08G202000.1	1.5	21.382
gma-miR166a-3p	Glyma.08G202000.4	1.5	21.382
gma-miR166a-3p	Glyma.08G202000.3	1.5	21.382
gma-miR166a-3p	Glyma.08G202000.5	1.5	21.382
gma-miR166a-3p	Glyma.08G202000.2	1.5	21.382
gma-miR166a-3p	Glyma.05G166400.2	2	19.178
gma-miR166a-3p	Glyma.15G129700.1	2	22.593
gma-miR166a-3p	Glyma.08G124400.1	2	18.164
gma-miR166a-3p	Glyma.06G086600.1	2	24.393
gma-miR166a-3p	Glyma.05G166400.1	2	19.178
gma-miR166a-3p	Glyma.09G023600.2	2	19.014
gma-miR166a-3p	Glyma.09G023600.1	2	19.014
gma-miR166a-3p	Glyma.08G124400.2	2	18.164
gma-miR166a-3p	Glyma.11G145800.1	2	22.716
gma-miR166a-3p	Glyma.12G075800.1	2	22.617
gma-miR398a	Glyma.03G242900.3	2.5	18.221
gma-miR398a	Glyma.03G242900.2	2.5	18.221
gma-miR398a	Glyma.02G181100.1	2	21.327
gma-miR398a	Glyma.06G185000.1	2	15.472
gma-miR398a	Glyma.14G036100.2	2.5	16.64
gma-miR398a	Glyma.14G036100.1	2.5	16.64
gma-miR398a	Glyma.10G095100.1	3	18.737
gma-miR398b	Glyma.03G242900.3	2.5	18.221
gma-miR398b	Glyma.03G242900.2	2.5	18.221
gma-miR398b	Glyma.02G181100.1	2	21.327
gma-miR398b	Glyma.06G185000.1	2	15.472
gma-miR398b	Glyma.14G036100.2	2.5	16.64
gma-miR398b	Glyma.14G036100.1	2.5	16.64
gma-miR398b	Glyma.10G095100.1	3	18.737
gma-miR159b-3p	Glyma.20G047600.3	0	18.908
gma-miR159b-3p	Glyma.13G073400.1	0	19.815
gma-miR159b-3p	Glyma.13G073400.3	0	19.815
gma-miR159b-3p	Glyma.15G225300.4	0	24.018
gma-miR159b-3p	Glyma.15G225300.3	0	24.018
gma-miR159b-3p	Glyma.13G073400.2	0	19.815
gma-miR159b-3p	Glyma.20G047600.1	0	18.908
gma-miR159b-3p	Glyma.15G225300.2	0	24.018
gma-miR159b-3p	Glyma.15G225300.1	0	24.018
gma-miR159b-3p	Glyma.13G187500.2	0	21.387
gma-miR159b-3p	Glyma.13G187500.1	0	21.387
gma-miR159b-3p	Glyma.20G047600.2	0	18.908
gma-miR159b-3p	Glyma.16G029800.1	2	18.576
gma-miR159b-3p	Glyma.06G312900.2	2	17.934
gma-miR159b-3p	Glyma.06G312900.1	2	17.934
gma-miR159b-3p	Glyma.04G125700.2	2	15.71
gma-miR159b-3p	Glyma.04G125700.1	2	15.71
gma-miR159b-3p	Glyma.19G206100.1	2	20.825
gma-miR159b-3p	Glyma.16G144200.1	3	19.346
gma-miR159b-3p	Glyma.19G121000.2	2.5	20.327
gma-miR159b-3p	Glyma.19G121000.3	2.5	20.327
gma-miR159b-3p	Glyma.19G121000.1	2.5	20.327
gma-miR159b-3p	Glyma.05G022800.1	3	17.263
gma-miR159b-3p	Glyma.13G031500.1	2.5	22.327
gma-miR159b-3p	Glyma.14G154200.3	2.5	19.645
gma-miR159b-3p	Glyma.14G154200.1	2.5	19.645
gma-miR159b-3p	Glyma.14G154200.2	2.5	19.645
gma-miR159b-3p	Glyma.03G099000.1	3	9.887
gma-miR159b-3p	Glyma.03G005000.6	3	17.52
gma-miR159b-3p	Glyma.03G005000.2	3	17.52
gma-miR159b-3p	Glyma.03G005000.5	3	17.52
gma-miR159b-3p	Glyma.03G005000.4	3	17.52
gma-miR159b-3p	Glyma.03G005000.3	3	17.52
gma-miR159b-3p	Glyma.03G005000.1	3	17.52
gma-miR159b-3p	Glyma.07G061200.1	3	18.965
gma-miR159b-3p	Glyma.03G187400.1	3	14.174
gma-miR159b-3p	Glyma.04G161400.2	3	12.636
gma-miR159b-3p	Glyma.04G161400.1	3	12.636
gma-miR159b-3p	Glyma.06G204300.1	3	14.33
gma-miR159b-3p	Glyma.07G061100.1	3	20.944
gma-miR159b-3p	Glyma.08G032100.1	3	21.081
gma-miR159b-3p	Glyma.15G181500.7	3	14.961
gma-miR159b-3p	Glyma.16G145300.2	3	13.91
gma-miR159b-3p	Glyma.15G181500.8	3	14.961
gma-miR159b-3p	Glyma.16G145300.1	3	13.91
gma-miR159b-3p	Glyma.06G096000.1	3	16.273
gma-miR171b-3p	Glyma.13G234100.1	2.5	19.396
gma-miR171b-3p	Glyma.01G055300.2	3	17.419
gma-miR171b-3p	Glyma.01G055300.1	3	17.419
gma-miR171b-3p	Glyma.03G139700.3	3	24.213
gma-miR171b-3p	Glyma.19G142500.2	3	22.553
gma-miR171b-3p	Glyma.03G139700.2	3	24.23
gma-miR171b-3p	Glyma.03G139700.1	3	24.23
gma-miR171b-3p	Glyma.19G142500.1	3	24.572
gma-miR171b-3p	Glyma.14G032600.2	3	19.803
gma-miR171b-3p	Glyma.14G032600.1	3	19.803
gma-miR1507a	Glyma.04G137800.1	2	21.038
gma-miR1507a	Glyma.04G137800.2	2	21.038
gma-miR1507a	Glyma.05G224700.3	3	17.789
gma-miR1507a	Glyma.05G224700.2	3	17.789
gma-miR1507a	Glyma.05G224700.1	3	17.789
gma-miR1507a	Glyma.08G031500.1	3	18.998
gma-miR1507a	Glyma.19G009600.1	3	16.268
gma-miR1507a	Glyma.20G003000.1	3	9.627
gma-miR1507a	Glyma.02G056600.1	2	22.418
gma-miR1507a	Glyma.03G094000.1	3	16.084
gma-miR1507a	Glyma.05G001600.1	2	16.056
gma-miR1507a	Glyma.16G058400.1	3	13.324
gma-miR1507a	Glyma.16G058400.2	3	13.324
gma-miR1507a	Glyma.08G037900.1	3	9.818
gma-miR1507a	Glyma.07G163400.1	3	13.693
gma-miR1507a	Glyma.09G257900.1	3	15.847
gma-miR1507a	Glyma.04G187600.2	3	15.76
gma-miR1507a	Glyma.04G187600.3	3	15.41
gma-miR1507a	Glyma.04G187600.1	3	15.41
gma-miR1507a	Glyma.01G214100.2	3	23.804
gma-miR1507a	Glyma.01G214100.6	3	23.804
gma-miR1507a	Glyma.01G214100.4	3	23.804
gma-miR1507a	Glyma.01G214100.8	3	23.804
gma-miR1507a	Glyma.01G214100.3	3	23.804
gma-miR1507a	Glyma.01G214100.7	3	23.804
gma-miR1507a	Glyma.01G214100.5	3	23.804
gma-miR1507a	Glyma.01G214100.1	3	23.804
gma-miR1507a	Glyma.19G260400.3	3	16.744
gma-miR1507a	Glyma.19G260400.2	3	19.468
gma-miR1507a	Glyma.19G260400.6	3	19.468
gma-miR1507a	Glyma.19G260400.4	3	16.744
gma-miR1507a	Glyma.19G260400.5	3	19.468
gma-miR1507a	Glyma.19G260400.1	3	19.468
gma-miR1507a	Glyma.20G003400.1	3	11.473
gma-miR1510a-5p	Glyma.01G001900.1	2.5	17.052
gma-miR1510a-5p	Glyma.01G001900.2	2.5	17.052
gma-miR1510a-5p	Glyma.07G130500.1	3	16.725
gma-miR1510a-5p	Glyma.02G277100.1	3	9.723
gma-miR1510a-5p	Glyma.07G114500.1	2.5	13.31
gma-miR1510a-5p	Glyma.16G115000.1	2.5	8.233
gma-miR1510a-5p	Glyma.20G147700.1	2.5	11.196
gma-miR1510a-5p	Glyma.17G109700.1	3	8.982
gma-miR1510a-5p	Glyma.06G199500.1	2.5	13.763
gma-miR1510a-5p	Glyma.08G341600.1	3	8.121
gma-miR1510a-5p	Glyma.01G032100.1	3	14.719
gma-miR1510a-5p	Glyma.20G163700.2	3	19.694
gma-miR1510a-5p	Glyma.20G163700.1	3	19.694
gma-miR1510a-5p	Glyma.13G267400.2	3	13.299
gma-miR1510a-5p	Glyma.13G267400.1	3	13.299
gma-miR1510a-5p	Glyma.03G212900.1	3	9.962
gma-miR1510a-5p	Glyma.17G231000.1	3	8.241
gma-miR1510a-5p	Glyma.06G265200.1	3	19.951
gma-miR1510a-5p	Glyma.13G050200.2	3	19.175
gma-miR1510a-5p	Glyma.02G015800.1	3	4.776
gma-miR1510a-5p	Glyma.13G050200.3	3	19.175
gma-miR1510a-5p	Glyma.13G050200.1	3	19.175
gma-miR1511	Glyma.03G219900.1	3	18.471
gma-miR1512a-5p	Glyma.08G167400.1	2	14.375
gma-miR1512a-5p	Glyma.08G167300.1	2	14.34
gma-miR1512a-5p	Glyma.09G233700.2	2	10.079
gma-miR1512a-5p	Glyma.09G233700.1	2	10.079
gma-miR1512a-5p	Glyma.12G003100.1	2	12.08
gma-miR1512a-5p	Glyma.15G013500.2	2.5	18.657
gma-miR1512a-5p	Glyma.15G013500.1	2.5	19.577
gma-miR1512a-5p	Glyma.15G219300.5	2.5	17.423
gma-miR1512a-5p	Glyma.15G219300.2	2.5	17.423
gma-miR1512a-5p	Glyma.15G219300.1	2.5	17.423
gma-miR1512a-5p	Glyma.15G219300.4	2.5	17.423
gma-miR1512a-5p	Glyma.08G234200.2	2.5	15.145
gma-miR1512a-5p	Glyma.15G219300.3	2.5	17.423
gma-miR1512a-5p	Glyma.08G234200.3	2.5	15.145
gma-miR1512a-5p	Glyma.08G234200.4	2.5	15.145
gma-miR1512a-5p	Glyma.08G234200.1	2.5	15.145
gma-miR1512a-5p	Glyma.17G008200.1	2.5	14.851
gma-miR1512a-5p	Glyma.06G089200.1	3	10.656
gma-miR1512a-5p	Glyma.18G284600.2	2.5	16.972
gma-miR1512a-5p	Glyma.18G284600.1	2.5	16.972
gma-miR1512a-5p	Glyma.01G055500.1	3	12.649
gma-miR1512a-5p	Glyma.15G265200.1	3	15.449
gma-miR1507b	Glyma.04G137800.1	2	21.038
gma-miR1507b	Glyma.04G137800.2	2	21.038
gma-miR1507b	Glyma.05G224700.3	3	17.789
gma-miR1507b	Glyma.05G224700.2	3	17.789
gma-miR1507b	Glyma.05G224700.1	3	17.789
gma-miR1507b	Glyma.08G031500.1	3	18.998
gma-miR1507b	Glyma.02G056600.1	2	22.418
gma-miR1507b	Glyma.03G094000.1	3	16.084
gma-miR1507b	Glyma.05G001600.1	2	16.056
gma-miR1507b	Glyma.19G009600.1	3	16.268
gma-miR1507b	Glyma.20G003000.1	3	9.627
gma-miR1507b	Glyma.16G058400.1	3	13.324
gma-miR1507b	Glyma.16G058400.2	3	13.324
gma-miR1507b	Glyma.08G037900.1	3	9.818
gma-miR1507b	Glyma.07G163400.1	3	13.693
gma-miR1507b	Glyma.09G257900.1	3	15.847
gma-miR1507b	Glyma.04G187600.2	3	15.76
gma-miR1507b	Glyma.04G187600.3	3	15.41
gma-miR1507b	Glyma.04G187600.1	3	15.41
gma-miR1507b	Glyma.01G214100.2	3	23.804
gma-miR1507b	Glyma.01G214100.6	3	23.804
gma-miR1507b	Glyma.01G214100.4	3	23.804
gma-miR1507b	Glyma.01G214100.8	3	23.804
gma-miR1507b	Glyma.01G214100.3	3	23.804
gma-miR1507b	Glyma.01G214100.7	3	23.804
gma-miR1507b	Glyma.01G214100.5	3	23.804
gma-miR1507b	Glyma.01G214100.1	3	23.804
gma-miR1507b	Glyma.19G260400.3	3	16.744
gma-miR1507b	Glyma.19G260400.2	3	19.468
gma-miR1507b	Glyma.19G260400.6	3	19.468
gma-miR1507b	Glyma.19G260400.4	3	16.744
gma-miR1507b	Glyma.19G260400.5	3	19.468
gma-miR1507b	Glyma.19G260400.1	3	19.468
gma-miR1507b	Glyma.20G003400.1	3	11.473
gma-miR2119	Glyma.12G193300.1	2.5	19.132
gma-miR2119	Glyma.20G004800.1	2.5	15.054
gma-miR2119	Glyma.13G298600.1	2.5	5.403
gma-miR2119	Glyma.20G004700.1	2.5	19.365
gma-miR2119	Glyma.08G129000.3	2	13.459
gma-miR2119	Glyma.08G129000.2	2	13.459
gma-miR2119	Glyma.05G170700.2	2	18.33
gma-miR2119	Glyma.08G129000.1	2	13.459
gma-miR2119	Glyma.05G170700.1	2	18.33
gma-miR2119	Glyma.14G156400.1	2.5	20.152
gma-miR2119	Glyma.13G035200.1	2.5	19.371
gma-miR2119	Glyma.13G035200.2	2.5	19.371
gma-miR2119	Glyma.13G028000.3	3	12.653
gma-miR2119	Glyma.13G028000.2	3	12.653
gma-miR2119	Glyma.13G028000.1	3	12.653
gma-miR2119	Glyma.16G216500.3	2.5	12.773
gma-miR2119	Glyma.16G216500.2	2.5	12.773
gma-miR2119	Glyma.16G216500.1	2.5	12.773
gma-miR2119	Glyma.15G190800.2	2.5	15.877
gma-miR2119	Glyma.15G190800.1	2.5	15.877
gma-miR2119	Glyma.02G111600.1	2.5	5.777
gma-miR2119	Glyma.15G019600.2	2.5	13.12
gma-miR2119	Glyma.15G019600.3	2.5	13.12
gma-miR2119	Glyma.13G354600.1	2.5	16.066
gma-miR2119	Glyma.01G053100.1	2.5	6.219
gma-miR2119	Glyma.02G111600.3	2.5	5.777
gma-miR2119	Glyma.15G019600.1	2.5	13.12
gma-miR2119	Glyma.02G111600.4	2.5	5.777
gma-miR2119	Glyma.02G111600.2	2.5	5.777
gma-miR2119	Glyma.04G240800.1	3	19.024
gma-miR2119	Glyma.06G122600.4	3	17.942
gma-miR2119	Glyma.06G122600.2	3	17.942
gma-miR2119	Glyma.14G121200.1	3	10.84
gma-miR2119	Glyma.06G122600.1	3	17.942
gma-miR2119	Glyma.06G122600.3	3	17.942
gma-miR4411	Glyma.08G061300.2	3	13.192
gma-miR4411	Glyma.08G061300.1	3	13.192
gma-miR4411	Glyma.14G160700.1	2.5	10.444
gma-miR4411	Glyma.10G040700.1	3	21.885
gma-miR4411	Glyma.17G187200.3	3	14.733
gma-miR4411	Glyma.17G187200.2	3	14.733
gma-miR4411	Glyma.17G187200.1	3	14.733
gma-miR4411	Glyma.09G111600.1	3	17.327
gma-miR4411	Glyma.05G072100.1	3	13.742
gma-miR4411	Glyma.04G030900.2	3	18.671
gma-miR4411	Glyma.04G030900.1	3	18.671
gma-miR4411	Glyma.13G254200.3	3	13.791
gma-miR4411	Glyma.19G140800.1	3	11.451
gma-miR4415a-5p	Glyma.08G256800.1	1.5	14.563
gma-miR4415a-5p	Glyma.13G155100.1	3	12
gma-miR4415a-5p	Glyma.01G233100.3	2.5	21.904
gma-miR4415a-5p	Glyma.01G233100.2	2.5	21.904
gma-miR4415a-5p	Glyma.01G233100.6	2.5	21.904
gma-miR4415a-5p	Glyma.01G233100.1	2.5	21.904
gma-miR4415a-5p	Glyma.01G233100.4	2.5	21.904
gma-miR4415a-5p	Glyma.01G233100.5	2.5	21.904
gma-miR4415a-5p	Glyma.01G165000.1	2.5	15.299
gma-miR4415a-5p	Glyma.14G110800.1	2	8.303
gma-miR4415a-5p	Glyma.06G164200.1	3	15.019
gma-miR4415a-5p	Glyma.03G206700.1	2.5	9.282
gma-miR4415a-5p	Glyma.11G100000.1	2.5	6.07
gma-miR4415a-5p	Glyma.11G100000.2	2.5	6.07
gma-miR4415a-5p	Glyma.18G203800.3	3	18.189
gma-miR4415a-5p	Glyma.18G203800.1	3	18.189
gma-miR4415a-5p	Glyma.18G203800.2	3	18.189
gma-miR4415a-5p	Glyma.19G041700.1	2.5	7.371
gma-miR4415a-5p	Glyma.15G250200.1	3	13.56
gma-miR4415a-5p	Glyma.02G119500.1	3	7.835
gma-miR4415a-5p	Glyma.02G119500.2	3	7.835
gma-miR4415a-5p	Glyma.03G097100.2	3	14.572
gma-miR4415a-5p	Glyma.03G097100.5	3	14.572
gma-miR4415a-5p	Glyma.13G162300.1	3	8.465
gma-miR4415a-5p	Glyma.11G231100.1	3	16.353
gma-miR4415a-5p	Glyma.05G168500.1	3	15.274
gma-miR4415a-5p	Glyma.02G213700.2	3	10.593
gma-miR4415a-5p	Glyma.09G247200.1	3	15.986
gma-miR4415a-5p	Glyma.02G213700.1	3	10.593
gma-miR4415a-3p	Glyma.10G153500.1	2	19.607
gma-miR4415a-3p	Glyma.01G068500.1	2	18.867
gma-miR4415a-3p	Glyma.20G051600.1	1.5	16.626
gma-miR4415a-3p	Glyma.20G051900.2	1.5	15.362
gma-miR4415a-3p	Glyma.08G326100.1	2	21.868
gma-miR4415a-3p	Glyma.20G051900.1	1.5	15.378
gma-miR4415a-3p	Glyma.13G076900.1	1.5	16.183
gma-miR4415a-3p	Glyma.07G080800.3	2.5	13.83
gma-miR4415a-3p	Glyma.07G080800.2	2.5	13.83
gma-miR4415a-3p	Glyma.09G135200.8	2.5	20.996
gma-miR4415a-3p	Glyma.09G135200.9	2.5	20.996
gma-miR4415a-3p	Glyma.09G135200.7	2.5	20.996
gma-miR4415a-3p	Glyma.09G135200.6	2.5	20.996
gma-miR4415a-3p	Glyma.09G135200.1	2.5	20.996
gma-miR4415a-3p	Glyma.09G135200.5	2.5	20.996
gma-miR4415a-3p	Glyma.09G135200.2	2.5	20.996
gma-miR4415a-3p	Glyma.09G135200.4	2.5	20.996
gma-miR4415a-3p	Glyma.09G135200.3	2.5	20.996
gma-miR4415a-3p	Glyma.08G329500.1	3	19.893
gma-miR4415a-3p	Glyma.18G077300.3	3	16.934
gma-miR4415a-3p	Glyma.18G077300.4	3	18.618
gma-miR4415a-3p	Glyma.18G077300.2	3	16.934
gma-miR4415a-3p	Glyma.18G077300.1	3	18.618
gma-miR4415a-3p	Glyma.01G234500.2	2.5	18.896
gma-miR4415a-3p	Glyma.01G234500.1	2.5	18.896
gma-miR4415a-3p	Glyma.02G208100.1	3	11.425
gma-miR4415a-3p	Glyma.20G051700.1	2.5	15.017
gma-miR4415a-3p	Glyma.04G063100.2	3	10.316
gma-miR4415a-3p	Glyma.04G063100.3	3	10.316
gma-miR4415a-3p	Glyma.04G063100.1	3	10.316
gma-miR4415a-3p	Glyma.17G262700.1	3	22.633
gma-miR4415a-3p	Glyma.09G000400.1	3	22.674
gma-miR4415a-3p	Glyma.17G220100.1	3	22.668
gma-miR4415a-3p	Glyma.17G220500.1	3	23.315
gma-miR4415a-3p	Glyma.15G149400.1	3	11.756
gma-miR4415a-3p	Glyma.12G007500.2	3	16.556
gma-miR4415a-3p	Glyma.12G007500.1	3	16.556
gma-miR4415a-3p	Glyma.11G086000.1	3	22.066
gma-miR166c-3p	Glyma.07G052000.1	0	15.741
gma-miR166c-3p	Glyma.05G101500.1	1.5	22.254
gma-miR166c-3p	Glyma.07G016700.2	1.5	24.528
gma-miR166c-3p	Glyma.07G016700.1	1.5	24.528
gma-miR166c-3p	Glyma.08G202000.6	1.5	21.382
gma-miR166c-3p	Glyma.08G202000.1	1.5	21.382
gma-miR166c-3p	Glyma.08G202000.4	1.5	21.382
gma-miR166c-3p	Glyma.08G202000.3	1.5	21.382
gma-miR166c-3p	Glyma.08G202000.5	1.5	21.382
gma-miR166c-3p	Glyma.08G202000.2	1.5	21.382
gma-miR166c-3p	Glyma.05G166400.2	2	19.178
gma-miR166c-3p	Glyma.15G129700.1	2	22.593
gma-miR166c-3p	Glyma.08G124400.1	2	18.164
gma-miR166c-3p	Glyma.06G086600.1	2	24.393
gma-miR166c-3p	Glyma.05G166400.1	2	19.178
gma-miR166c-3p	Glyma.09G023600.2	2	19.014
gma-miR166c-3p	Glyma.09G023600.1	2	19.014
gma-miR166c-3p	Glyma.08G124400.2	2	18.164
gma-miR166c-3p	Glyma.11G145800.1	2	22.716
gma-miR166c-3p	Glyma.12G075800.1	2	22.617
gma-miR166e	Glyma.07G052000.1	0	15.741
gma-miR166e	Glyma.05G101500.1	1.5	22.254
gma-miR166e	Glyma.07G016700.2	1.5	24.528
gma-miR166e	Glyma.07G016700.1	1.5	24.528
gma-miR166e	Glyma.08G202000.6	1.5	21.382
gma-miR166e	Glyma.08G202000.1	1.5	21.382
gma-miR166e	Glyma.08G202000.4	1.5	21.382
gma-miR166e	Glyma.08G202000.3	1.5	21.382
gma-miR166e	Glyma.08G202000.5	1.5	21.382
gma-miR166e	Glyma.08G202000.2	1.5	21.382
gma-miR166e	Glyma.05G166400.2	2	19.178
gma-miR166e	Glyma.15G129700.1	2	22.593
gma-miR166e	Glyma.08G124400.1	2	18.164
gma-miR166e	Glyma.06G086600.1	2	24.393
gma-miR166e	Glyma.05G166400.1	2	19.178
gma-miR166e	Glyma.09G023600.2	2	19.014
gma-miR166e	Glyma.09G023600.1	2	19.014
gma-miR166e	Glyma.08G124400.2	2	18.164
gma-miR166e	Glyma.11G145800.1	2	22.716
gma-miR166e	Glyma.12G075800.1	2	22.617
gma-miR166g	Glyma.07G052000.1	0	15.741
gma-miR166g	Glyma.05G101500.1	1.5	22.254
gma-miR166g	Glyma.07G016700.2	1.5	24.528
gma-miR166g	Glyma.07G016700.1	1.5	24.528
gma-miR166g	Glyma.08G202000.6	1.5	21.382
gma-miR166g	Glyma.08G202000.1	1.5	21.382
gma-miR166g	Glyma.08G202000.4	1.5	21.382
gma-miR166g	Glyma.08G202000.3	1.5	21.382
gma-miR166g	Glyma.08G202000.5	1.5	21.382
gma-miR166g	Glyma.08G202000.2	1.5	21.382
gma-miR166g	Glyma.05G166400.2	2	19.178
gma-miR166g	Glyma.15G129700.1	2	22.593
gma-miR166g	Glyma.08G124400.1	2	18.164
gma-miR166g	Glyma.06G086600.1	2	24.393
gma-miR166g	Glyma.05G166400.1	2	19.178
gma-miR166g	Glyma.09G023600.2	2	19.014
gma-miR166g	Glyma.09G023600.1	2	19.014
gma-miR166g	Glyma.08G124400.2	2	18.164
gma-miR166g	Glyma.11G145800.1	2	22.716
gma-miR166g	Glyma.12G075800.1	2	22.617
gma-miR398c	Glyma.14G036100.2	3	16.64
gma-miR398c	Glyma.14G036100.1	3	16.64
gma-miR398c	Glyma.02G181100.1	2.5	21.327
gma-miR398c	Glyma.06G220700.1	3	11.887
gma-miR398c	Glyma.03G242900.3	3	18.221
gma-miR398c	Glyma.03G242900.2	3	18.221
gma-miR398c	Glyma.06G185000.1	2.5	15.472
gma-miR482c-5p	Glyma.05G012400.1	3	16.867
gma-miR482c-5p	Glyma.17G120500.1	3	17.735
gma-miR482c-5p	Glyma.15G213000.2	3	19.511
gma-miR482c-5p	Glyma.15G213000.1	3	19.511
gma-miR482c-5p	Glyma.12G219400.2	3	20.012
gma-miR482c-5p	Glyma.12G219400.3	3	20.012
gma-miR482c-5p	Glyma.12G219400.1	3	20.012
gma-miR482c-5p	Glyma.12G219400.4	3	20.012
gma-miR482c-5p	Glyma.12G147000.2	3	14.011
gma-miR482c-5p	Glyma.12G147000.3	3	14.011
gma-miR482c-5p	Glyma.12G147000.1	3	14.011
gma-miR482c-5p	Glyma.13G281900.1	3	18.289
gma-miR482c-5p	Glyma.06G254500.1	3	17.599
gma-miR482c-5p	Glyma.10G173500.2	2.5	15.416
gma-miR482c-5p	Glyma.10G173500.1	2.5	15.416
gma-miR482c-5p	Glyma.12G215000.1	3	16.374
gma-miR482c-5p	Glyma.12G215000.2	3	16.374
gma-miR482c-5p	Glyma.10G171900.1	3	10.805
gma-miR482c-5p	Glyma.10G171900.2	3	15.62
gma-miR4996	Glyma.13G183000.1	2	18.613
gma-miR4996	Glyma.07G193600.1	2	19.968
gma-miR4996	Glyma.13G183500.1	2	18.613
gma-miR4996	Glyma.05G126800.2	2.5	13.404
gma-miR4996	Glyma.05G126800.1	2.5	13.404
gma-miR4996	Glyma.06G270400.1	2.5	17.606
gma-miR4996	Glyma.05G126900.1	3	12.86
gma-miR4996	Glyma.09G004900.1	2.5	12.788
gma-miR4996	Glyma.13G183200.1	2.5	22.043
gma-miR4996	Glyma.04G086300.4	3	20.999
gma-miR4996	Glyma.04G086300.2	3	20.999
gma-miR4996	Glyma.04G086300.1	3	20.999
gma-miR4996	Glyma.04G086300.3	3	20.999
gma-miR4996	Glyma.13G219900.2	3	19.413
gma-miR4996	Glyma.13G219900.3	3	19.413
gma-miR4996	Glyma.13G219900.1	3	19.413
gma-miR4996	Glyma.15G070900.1	3	12.793
gma-miR4996	Glyma.15G070900.2	3	11.354
gma-miR4996	Glyma.15G071200.1	3	15.705
gma-miR4996	Glyma.15G071100.1	3	11.73
gma-miR397a	Glyma.07G146000.1	0.5	16.093
gma-miR397a	Glyma.06G284300.1	0.5	8.738
gma-miR397a	Glyma.12G121700.1	0.5	10.891
gma-miR397a	Glyma.18G065100.1	0.5	13.905
gma-miR397a	Glyma.18G197400.1	0.5	16.356
gma-miR397a	Glyma.03G077900.1	0.5	15.144
gma-miR397a	Glyma.U027300.1	0.5	15.392
gma-miR397a	Glyma.08G359400.1	0.5	14.126
gma-miR397a	Glyma.01G108200.1	1	10.435
gma-miR397a	Glyma.18G177400.1	0.5	17.484
gma-miR397a	Glyma.11G137500.1	0.5	18.323
gma-miR397a	Glyma.07G134100.1	0.5	13.888
gma-miR397a	Glyma.07G134100.2	0.5	13.888
gma-miR397a	Glyma.18G183700.1	0.5	16.186
gma-miR397a	Glyma.08G359100.1	0.5	11.731
gma-miR397a	Glyma.12G060900.2	0.5	18.592
gma-miR397a	Glyma.12G060900.1	0.5	18.592
gma-miR397a	Glyma.01G112600.1	1	15.823
gma-miR397a	Glyma.11G069500.1	1.5	9.11
gma-miR397a	Glyma.18G023600.1	2	9.689
gma-miR397a	Glyma.18G193300.1	1.5	11.27
gma-miR397a	Glyma.07G142500.1	1.5	11.7
gma-miR397a	Glyma.02G224800.1	1.5	10.953
gma-miR397a	Glyma.14G191500.1	1.5	9.331
gma-miR397a	Glyma.02G224800.2	1.5	10.953
gma-miR397a	Glyma.01G173600.4	2	10.394
gma-miR397a	Glyma.01G173600.3	2	10.368
gma-miR397a	Glyma.01G173600.2	2	10.368
gma-miR397a	Glyma.01G173600.1	2	10.368
gma-miR397a	Glyma.11G233400.1	2	7.962
gma-miR397a	Glyma.18G193200.1	2	11.156
gma-miR397a	Glyma.07G142400.1	2	13.591
gma-miR397a	Glyma.07G133900.1	2	15.044
gma-miR397a	Glyma.18G183500.1	2	11.772
gma-miR397a	Glyma.18G193400.1	2	11.007
gma-miR397a	Glyma.07G142600.1	2	11.789
gma-miR397a	Glyma.17G042200.1	2.5	19.941
gma-miR397a	Glyma.20G046200.1	2.5	19.312
gma-miR397a	Glyma.20G046100.1	2.5	20.637
gma-miR397a	Glyma.08G206900.1	2.5	21
gma-miR397a	Glyma.11G069600.1	3	11.477
gma-miR397a	Glyma.01G173500.1	3	11.384
gma-miR397a	Glyma.13G187900.1	3	15.828
gma-miR397a	Glyma.20G050600.1	3	14.361
gma-miR397a	Glyma.U027400.1	2.5	12.671
gma-miR397a	Glyma.U027400.2	2.5	12.671
gma-miR397a	Glyma.08G311400.1	3	22.979
gma-miR397a	Glyma.11G194200.1	3	13.558
gma-miR397a	Glyma.02G110600.1	3	15.217
gma-miR397a	Glyma.19G107300.2	3	21.349
gma-miR397a	Glyma.16G044600.1	3	20.301
gma-miR397a	Glyma.19G107300.1	3	21.349
gma-miR397a	Glyma.08G359200.1	3	13.877
gma-miR397a	Glyma.18G177200.1	3	10.925
gma-miR397a	Glyma.18G177300.1	3	18.948
gma-miR397a	Glyma.15G265400.3	2.5	14.037
gma-miR397a	Glyma.10G069100.1	3	20.174
gma-miR397a	Glyma.08G359300.1	3	12.854
gma-miR397a	Glyma.15G265400.2	2.5	14.037
gma-miR397a	Glyma.15G265400.1	2.5	14.037
gma-miR397a	Glyma.08G162200.1	2.5	14.037
gma-miR397a	Glyma.08G162200.2	2.5	14.037
gma-miR397a	Glyma.18G291100.2	3	17.273
gma-miR397a	Glyma.18G291100.1	3	17.273
gma-miR397a	Glyma.02G091700.3	3	15.853
gma-miR397a	Glyma.02G091700.2	3	15.853
gma-miR397a	Glyma.02G091700.1	3	15.853
gma-miR397b-5p	Glyma.07G146000.1	0.5	16.093
gma-miR397b-5p	Glyma.06G284300.1	0.5	8.738
gma-miR397b-5p	Glyma.12G121700.1	0.5	10.891
gma-miR397b-5p	Glyma.18G065100.1	0.5	13.905
gma-miR397b-5p	Glyma.18G197400.1	0.5	16.356
gma-miR397b-5p	Glyma.03G077900.1	0.5	15.144
gma-miR397b-5p	Glyma.U027300.1	0.5	15.392
gma-miR397b-5p	Glyma.08G359400.1	0.5	14.126
gma-miR397b-5p	Glyma.01G108200.1	1	10.435
gma-miR397b-5p	Glyma.18G177400.1	0.5	17.484
gma-miR397b-5p	Glyma.11G137500.1	0.5	18.323
gma-miR397b-5p	Glyma.07G134100.1	0.5	13.888
gma-miR397b-5p	Glyma.07G134100.2	0.5	13.888
gma-miR397b-5p	Glyma.18G183700.1	0.5	16.186
gma-miR397b-5p	Glyma.08G359100.1	0.5	11.731
gma-miR397b-5p	Glyma.12G060900.2	0.5	18.592
gma-miR397b-5p	Glyma.12G060900.1	0.5	18.592
gma-miR397b-5p	Glyma.01G112600.1	1	15.823
gma-miR397b-5p	Glyma.11G069500.1	1.5	9.11
gma-miR397b-5p	Glyma.18G023600.1	2	9.689
gma-miR397b-5p	Glyma.18G193300.1	1.5	11.27
gma-miR397b-5p	Glyma.07G142500.1	1.5	11.7
gma-miR397b-5p	Glyma.02G224800.1	1.5	10.953
gma-miR397b-5p	Glyma.14G191500.1	1.5	9.331
gma-miR397b-5p	Glyma.02G224800.2	1.5	10.953
gma-miR397b-5p	Glyma.01G173600.4	2	10.394
gma-miR397b-5p	Glyma.01G173600.3	2	10.368
gma-miR397b-5p	Glyma.01G173600.2	2	10.368
gma-miR397b-5p	Glyma.01G173600.1	2	10.368
gma-miR397b-5p	Glyma.11G233400.1	2	7.962
gma-miR397b-5p	Glyma.18G193200.1	2	11.156
gma-miR397b-5p	Glyma.07G142400.1	2	13.591
gma-miR397b-5p	Glyma.07G133900.1	2	15.044
gma-miR397b-5p	Glyma.18G183500.1	2	11.772
gma-miR397b-5p	Glyma.18G193400.1	2	11.007
gma-miR397b-5p	Glyma.07G142600.1	2	11.789
gma-miR397b-5p	Glyma.17G042200.1	2.5	19.941
gma-miR397b-5p	Glyma.20G046200.1	2.5	19.312
gma-miR397b-5p	Glyma.20G046100.1	2.5	20.637
gma-miR397b-5p	Glyma.08G206900.1	2.5	21
gma-miR397b-5p	Glyma.11G069600.1	3	11.477
gma-miR397b-5p	Glyma.01G173500.1	3	11.384
gma-miR397b-5p	Glyma.13G187900.1	3	15.828
gma-miR397b-5p	Glyma.20G050600.1	3	14.361
gma-miR397b-5p	Glyma.U027400.1	2.5	12.671
gma-miR397b-5p	Glyma.U027400.2	2.5	12.671
gma-miR397b-5p	Glyma.08G311400.1	3	22.979
gma-miR397b-5p	Glyma.11G194200.1	3	13.558
gma-miR397b-5p	Glyma.02G110600.1	3	15.217
gma-miR397b-5p	Glyma.19G107300.2	3	21.349
gma-miR397b-5p	Glyma.16G044600.1	3	20.301
gma-miR397b-5p	Glyma.19G107300.1	3	21.349
gma-miR397b-5p	Glyma.08G359200.1	3	13.877
gma-miR397b-5p	Glyma.18G177200.1	3	10.925
gma-miR397b-5p	Glyma.18G177300.1	3	18.948
gma-miR397b-5p	Glyma.15G265400.3	2.5	14.037
gma-miR397b-5p	Glyma.10G069100.1	3	20.174
gma-miR397b-5p	Glyma.08G359300.1	3	12.854
gma-miR397b-5p	Glyma.15G265400.2	2.5	14.037
gma-miR397b-5p	Glyma.15G265400.1	2.5	14.037
gma-miR397b-5p	Glyma.08G162200.1	2.5	14.037
gma-miR397b-5p	Glyma.08G162200.2	2.5	14.037
gma-miR397b-5p	Glyma.18G291100.2	3	17.273
gma-miR397b-5p	Glyma.18G291100.1	3	17.273
gma-miR397b-5p	Glyma.02G091700.3	3	15.853
gma-miR397b-5p	Glyma.02G091700.2	3	15.853
gma-miR397b-5p	Glyma.02G091700.1	3	15.853
gma-miR397b-3p	Glyma.18G293200.3	2.5	9.431
gma-miR397b-3p	Glyma.18G293200.1	2.5	9.431
gma-miR397b-3p	Glyma.18G293200.2	2.5	9.431
gma-miR397b-3p	Glyma.05G173100.7	3	10.851
gma-miR397b-3p	Glyma.05G173100.1	3	10.851
gma-miR397b-3p	Glyma.15G233500.1	3	17.299
gma-miR397b-3p	Glyma.10G123400.5	3	14.431
gma-miR397b-3p	Glyma.10G123400.6	3	14.428
gma-miR397b-3p	Glyma.10G123400.2	3	14.431
gma-miR397b-3p	Glyma.10G123400.4	3	14.431
gma-miR397b-3p	Glyma.10G123400.1	3	14.438
gma-miR397b-3p	Glyma.10G123400.3	3	14.438
gma-miR408a-5p	Glyma.10G227700.1	3	9.75
gma-miR408a-5p	Glyma.20G164600.1	3	15.128
gma-miR408a-5p	Glyma.13G050400.1	2.5	23.13
gma-miR408a-5p	Glyma.13G171000.1	3	19.862
gma-miR408a-5p	Glyma.04G248700.1	3	13.15
gma-miR408a-5p	Glyma.06G114200.1	3	12.961
gma-miR408a-5p	Glyma.06G114200.2	3	12.961
gma-miR408a-5p	Glyma.02G226300.2	3	19.824
gma-miR408a-5p	Glyma.02G226300.1	3	19.824
gma-miR408a-5p	Glyma.10G089000.1	3	15.236
gma-miR408a-5p	Glyma.15G196400.8	3	14.076
gma-miR408a-5p	Glyma.15G196400.5	3	14.076
gma-miR408a-5p	Glyma.09G088300.5	3	17.121
gma-miR408a-5p	Glyma.09G088300.6	3	17.121
gma-miR408a-5p	Glyma.09G088300.1	3	17.121
gma-miR408a-5p	Glyma.09G088300.2	3	17.121
gma-miR408a-5p	Glyma.15G196400.7	3	14.076
gma-miR408a-5p	Glyma.15G196400.2	3	14.076
gma-miR408a-5p	Glyma.15G196400.4	3	14.076
gma-miR408a-5p	Glyma.15G196400.6	3	14.076
gma-miR408a-5p	Glyma.15G196400.3	3	14.076
gma-miR408a-5p	Glyma.15G196400.1	3	14.076
gma-miR408a-5p	Glyma.09G088300.3	3	17.121
gma-miR408a-5p	Glyma.09G088300.4	3	17.121
gma-miR408a-5p	Glyma.06G083000.1	3	24.688
gma-miR408a-5p	Glyma.06G083000.3	3	24.688
gma-miR408a-5p	Glyma.06G083000.2	3	24.688
gma-miR408a-5p	Glyma.06G083000.7	3	24.688
gma-miR408a-5p	Glyma.06G083000.4	3	24.688
gma-miR408a-5p	Glyma.06G083000.6	3	24.688
gma-miR408a-5p	Glyma.06G083000.5	3	24.688
gma-miR408a-5p	Glyma.12G143200.1	3	10.996
gma-miR408a-5p	Glyma.12G143200.2	3	10.996
gma-miR408b-5p	Glyma.03G223600.1	0	22.453
gma-miR408b-5p	Glyma.15G178800.1	3	17.633
gma-miR408b-5p	Glyma.12G075800.1	2.5	14.096
gma-miR408b-5p	Glyma.11G145800.1	3	18.936
gma-miR408b-5p	Glyma.13G366100.1	3	19.139
gma-miR408c-5p	Glyma.10G227700.1	3	9.75
gma-miR408c-5p	Glyma.20G164600.1	3	15.128
gma-miR408c-5p	Glyma.13G050400.1	2.5	23.13
gma-miR408c-5p	Glyma.13G171000.1	3	19.862
gma-miR408c-5p	Glyma.04G248700.1	3	13.15
gma-miR408c-5p	Glyma.06G114200.1	3	12.961
gma-miR408c-5p	Glyma.06G114200.2	3	12.961
gma-miR408c-5p	Glyma.02G226300.2	3	19.824
gma-miR408c-5p	Glyma.02G226300.1	3	19.824
gma-miR408c-5p	Glyma.10G089000.1	3	15.236
gma-miR408c-5p	Glyma.15G196400.8	3	14.076
gma-miR408c-5p	Glyma.15G196400.5	3	14.076
gma-miR408c-5p	Glyma.09G088300.5	3	17.121
gma-miR408c-5p	Glyma.09G088300.6	3	17.121
gma-miR408c-5p	Glyma.09G088300.1	3	17.121
gma-miR408c-5p	Glyma.09G088300.2	3	17.121
gma-miR408c-5p	Glyma.15G196400.7	3	14.076
gma-miR408c-5p	Glyma.15G196400.2	3	14.076
gma-miR408c-5p	Glyma.15G196400.4	3	14.076
gma-miR408c-5p	Glyma.15G196400.6	3	14.076
gma-miR408c-5p	Glyma.15G196400.3	3	14.076
gma-miR408c-5p	Glyma.15G196400.1	3	14.076
gma-miR408c-5p	Glyma.09G088300.3	3	17.121
gma-miR408c-5p	Glyma.09G088300.4	3	17.121
gma-miR408c-5p	Glyma.06G083000.1	3	24.688
gma-miR408c-5p	Glyma.06G083000.3	3	24.688
gma-miR408c-5p	Glyma.06G083000.2	3	24.688
gma-miR408c-5p	Glyma.06G083000.7	3	24.688
gma-miR408c-5p	Glyma.06G083000.4	3	24.688
gma-miR408c-5p	Glyma.06G083000.6	3	24.688
gma-miR408c-5p	Glyma.06G083000.5	3	24.688
gma-miR408c-5p	Glyma.12G143200.1	3	10.996
gma-miR408c-5p	Glyma.12G143200.2	3	10.996
gma-miR159e-3p	Glyma.12G032600.1	1	16.858
gma-miR159e-3p	Glyma.06G312900.2	1.5	17.934
gma-miR159e-3p	Glyma.06G312900.1	1.5	17.934
gma-miR159e-3p	Glyma.04G125700.2	1.5	15.71
gma-miR159e-3p	Glyma.04G125700.1	1.5	15.71
gma-miR159e-3p	Glyma.07G110700.1	2	17.582
gma-miR159e-3p	Glyma.03G115400.1	2	18.097
gma-miR159e-3p	Glyma.04G100900.1	2.5	23.172
gma-miR159e-3p	Glyma.20G047600.3	3	18.908
gma-miR159e-3p	Glyma.13G073400.1	3	19.815
gma-miR159e-3p	Glyma.15G079800.2	2	12.55
gma-miR159e-3p	Glyma.15G079800.1	2	12.55
gma-miR159e-3p	Glyma.13G073400.3	3	19.815
gma-miR159e-3p	Glyma.15G225300.4	3	24.018
gma-miR159e-3p	Glyma.15G225300.3	3	24.018
gma-miR159e-3p	Glyma.13G073400.2	3	19.815
gma-miR159e-3p	Glyma.20G047600.1	3	18.908
gma-miR159e-3p	Glyma.15G225300.2	3	24.018
gma-miR159e-3p	Glyma.15G225300.1	3	24.018
gma-miR159e-3p	Glyma.13G187500.2	3	21.387
gma-miR159e-3p	Glyma.13G187500.1	3	21.387
gma-miR159e-3p	Glyma.20G047600.2	3	18.908
gma-miR159e-3p	Glyma.13G271900.2	2.5	7.624
gma-miR159e-3p	Glyma.13G271900.1	2.5	7.624
gma-miR159e-3p	Glyma.12G228100.1	2.5	7.167
gma-miR159e-3p	Glyma.14G107600.1	2.5	14.214
gma-miR159e-3p	Glyma.14G107600.2	2.5	14.214
gma-miR159e-3p	Glyma.12G217800.1	2.5	17.953
gma-miR159e-3p	Glyma.13G282800.1	2.5	15.847
gma-miR159e-3p	Glyma.20G211100.1	2	5.043
gma-miR159e-3p	Glyma.02G061200.1	3	7.154
gma-miR159e-3p	Glyma.20G149200.4	3	15.207
gma-miR159e-3p	Glyma.20G149200.3	3	15.207
gma-miR159e-3p	Glyma.20G149200.2	3	15.207
gma-miR159e-3p	Glyma.20G149200.1	3	15.207
gma-miR159e-3p	Glyma.18G277700.1	3	12.172
gma-miR159e-3p	Glyma.08G240200.1	3	23.5
gma-miR159e-3p	Glyma.03G222300.1	2.5	22.282
gma-miR159e-3p	Glyma.19G219500.1	2.5	15.756
gma-miR159e-3p	Glyma.11G107600.1	2.5	12.544
gma-miR159e-3p	Glyma.14G125900.1	3	18.465
gma-miR159e-3p	Glyma.14G125600.1	3	16.467
gma-miR159e-3p	Glyma.15G271900.3	3	17.75
gma-miR159e-3p	Glyma.15G271900.2	3	17.75
gma-miR159e-3p	Glyma.15G271900.1	3	17.75
gma-miR159e-3p	Glyma.08G030100.1	3	8.964
gma-miR159e-3p	Glyma.08G152500.1	3	17.509
gma-miR159e-3p	Glyma.20G211800.1	3	7.453
gma-miR159f-3p	Glyma.20G047600.3	0	18.908
gma-miR159f-3p	Glyma.13G073400.1	0	19.815
gma-miR159f-3p	Glyma.13G073400.3	0	19.815
gma-miR159f-3p	Glyma.15G225300.4	0	24.018
gma-miR159f-3p	Glyma.15G225300.3	0	24.018
gma-miR159f-3p	Glyma.13G073400.2	0	19.815
gma-miR159f-3p	Glyma.20G047600.1	0	18.908
gma-miR159f-3p	Glyma.15G225300.2	0	24.018
gma-miR159f-3p	Glyma.15G225300.1	0	24.018
gma-miR159f-3p	Glyma.13G187500.2	0	21.387
gma-miR159f-3p	Glyma.13G187500.1	0	21.387
gma-miR159f-3p	Glyma.20G047600.2	0	18.908
gma-miR159f-3p	Glyma.16G029800.1	2	18.576
gma-miR159f-3p	Glyma.06G312900.2	2	17.934
gma-miR159f-3p	Glyma.06G312900.1	2	17.934
gma-miR159f-3p	Glyma.04G125700.2	2	15.71
gma-miR159f-3p	Glyma.04G125700.1	2	15.71
gma-miR159f-3p	Glyma.19G206100.1	2	20.825
gma-miR159f-3p	Glyma.16G144200.1	3	19.346
gma-miR159f-3p	Glyma.19G121000.2	2.5	20.327
gma-miR159f-3p	Glyma.19G121000.3	2.5	20.327
gma-miR159f-3p	Glyma.19G121000.1	2.5	20.327
gma-miR159f-3p	Glyma.05G022800.1	3	17.263
gma-miR159f-3p	Glyma.13G031500.1	2.5	22.327
gma-miR159f-3p	Glyma.14G154200.3	2.5	19.645
gma-miR159f-3p	Glyma.14G154200.1	2.5	19.645
gma-miR159f-3p	Glyma.14G154200.2	2.5	19.645
gma-miR159f-3p	Glyma.03G099000.1	3	9.887
gma-miR159f-3p	Glyma.03G005000.6	3	17.52
gma-miR159f-3p	Glyma.03G005000.2	3	17.52
gma-miR159f-3p	Glyma.03G005000.5	3	17.52
gma-miR159f-3p	Glyma.03G005000.4	3	17.52
gma-miR159f-3p	Glyma.03G005000.3	3	17.52
gma-miR159f-3p	Glyma.03G005000.1	3	17.52
gma-miR159f-3p	Glyma.07G061200.1	3	18.965
gma-miR159f-3p	Glyma.03G187400.1	3	14.174
gma-miR159f-3p	Glyma.04G161400.2	3	12.636
gma-miR159f-3p	Glyma.04G161400.1	3	12.636
gma-miR159f-3p	Glyma.06G204300.1	3	14.33
gma-miR159f-3p	Glyma.07G061100.1	3	20.944
gma-miR159f-3p	Glyma.08G032100.1	3	21.081
gma-miR159f-3p	Glyma.15G181500.7	3	14.961
gma-miR159f-3p	Glyma.16G145300.2	3	13.91
gma-miR159f-3p	Glyma.15G181500.8	3	14.961
gma-miR159f-3p	Glyma.16G145300.1	3	13.91
gma-miR159f-3p	Glyma.06G096000.1	3	16.273
gma-miR166i-3p	Glyma.07G052000.1	0	15.741
gma-miR166i-3p	Glyma.05G101500.1	1.5	22.254
gma-miR166i-3p	Glyma.07G016700.2	1.5	24.528
gma-miR166i-3p	Glyma.07G016700.1	1.5	24.528
gma-miR166i-3p	Glyma.08G202000.6	1.5	21.382
gma-miR166i-3p	Glyma.08G202000.1	1.5	21.382
gma-miR166i-3p	Glyma.08G202000.4	1.5	21.382
gma-miR166i-3p	Glyma.08G202000.3	1.5	21.382
gma-miR166i-3p	Glyma.08G202000.5	1.5	21.382
gma-miR166i-3p	Glyma.08G202000.2	1.5	21.382
gma-miR166i-3p	Glyma.05G166400.2	2	19.178
gma-miR166i-3p	Glyma.15G129700.1	2	22.593
gma-miR166i-3p	Glyma.08G124400.1	2	18.164
gma-miR166i-3p	Glyma.06G086600.1	2	24.393
gma-miR166i-3p	Glyma.05G166400.1	2	19.178
gma-miR166i-3p	Glyma.09G023600.2	2	19.014
gma-miR166i-3p	Glyma.09G023600.1	2	19.014
gma-miR166i-3p	Glyma.08G124400.2	2	18.164
gma-miR166i-3p	Glyma.11G145800.1	2	22.716
gma-miR166i-3p	Glyma.12G075800.1	2	22.617
gma-miR4415b-3p	Glyma.10G153500.1	2	19.607
gma-miR4415b-3p	Glyma.01G068500.1	2	18.867
gma-miR4415b-3p	Glyma.20G051600.1	1.5	16.626
gma-miR4415b-3p	Glyma.20G051900.2	1.5	15.362
gma-miR4415b-3p	Glyma.08G326100.1	2	21.868
gma-miR4415b-3p	Glyma.20G051900.1	1.5	15.378
gma-miR4415b-3p	Glyma.13G076900.1	1.5	16.183
gma-miR4415b-3p	Glyma.07G080800.3	2.5	13.83
gma-miR4415b-3p	Glyma.07G080800.2	2.5	13.83
gma-miR4415b-3p	Glyma.09G135200.8	2.5	20.996
gma-miR4415b-3p	Glyma.09G135200.9	2.5	20.996
gma-miR4415b-3p	Glyma.09G135200.7	2.5	20.996
gma-miR4415b-3p	Glyma.09G135200.6	2.5	20.996
gma-miR4415b-3p	Glyma.09G135200.1	2.5	20.996
gma-miR4415b-3p	Glyma.09G135200.5	2.5	20.996
gma-miR4415b-3p	Glyma.09G135200.2	2.5	20.996
gma-miR4415b-3p	Glyma.09G135200.4	2.5	20.996
gma-miR4415b-3p	Glyma.09G135200.3	2.5	20.996
gma-miR4415b-3p	Glyma.08G329500.1	3	19.893
gma-miR4415b-3p	Glyma.18G077300.3	3	16.934
gma-miR4415b-3p	Glyma.18G077300.4	3	18.618
gma-miR4415b-3p	Glyma.18G077300.2	3	16.934
gma-miR4415b-3p	Glyma.18G077300.1	3	18.618
gma-miR4415b-3p	Glyma.01G234500.2	2.5	18.896
gma-miR4415b-3p	Glyma.01G234500.1	2.5	18.896
gma-miR4415b-3p	Glyma.02G208100.1	3	11.425
gma-miR4415b-3p	Glyma.20G051700.1	2.5	15.017
gma-miR4415b-3p	Glyma.04G063100.2	3	10.316
gma-miR4415b-3p	Glyma.04G063100.3	3	10.316
gma-miR4415b-3p	Glyma.04G063100.1	3	10.316
gma-miR4415b-3p	Glyma.17G262700.1	3	22.633
gma-miR4415b-3p	Glyma.09G000400.1	3	22.674
gma-miR4415b-3p	Glyma.17G220100.1	3	22.668
gma-miR4415b-3p	Glyma.17G220500.1	3	23.315
gma-miR4415b-3p	Glyma.15G149400.1	3	11.756
gma-miR4415b-3p	Glyma.12G007500.2	3	16.556
gma-miR4415b-3p	Glyma.12G007500.1	3	16.556
gma-miR4415b-3p	Glyma.11G086000.1	3	22.066
gma-miR5770a	Glyma.01G062400.1	1	6.549
gma-miR5770a	Glyma.02G120600.1	1.5	5.754
gma-miR5770a	Glyma.17G019300.1	2	15.402
gma-miR5770a	Glyma.03G005400.1	2	19.6
gma-miR5770a	Glyma.19G120900.2	3	13.934
gma-miR5770a	Glyma.20G145100.1	3	14.113
gma-miR5770a	Glyma.19G120900.1	3	13.934
gma-miR5770a	Glyma.U012600.1	3	12.307
gma-miR5770b	Glyma.17G019300.1	1.5	15.402
gma-miR5770b	Glyma.03G005400.1	2	19.6
gma-miR5770b	Glyma.12G170600.1	3	13.705
gma-miR5770b	Glyma.01G062400.1	2	6.549
gma-miR5770b	Glyma.06G165200.2	3	12.357
gma-miR5770b	Glyma.06G165200.1	3	12.357
gma-miR5770b	Glyma.04G200400.2	3	14.22
gma-miR5770b	Glyma.04G200400.3	3	14.22
gma-miR5770b	Glyma.04G200400.1	3	14.22
gma-miR5770b	Glyma.19G120900.2	3	13.934
gma-miR5770b	Glyma.02G120600.1	2.5	5.754
gma-miR5770b	Glyma.20G145100.1	3	14.113
gma-miR5770b	Glyma.19G120900.1	3	13.934
gma-miR5770b	Glyma.07G139000.8	3	12.987
gma-miR5770b	Glyma.07G139000.5	3	12.987
gma-miR5770b	Glyma.09G153800.1	3	14.812
gma-miR5770b	Glyma.11G002500.1	3	15.869
gma-miR399a	Glyma.10G036800.1	1.5	13.47
gma-miR399a	Glyma.15G074200.2	1	12.868
gma-miR399a	Glyma.15G074200.3	1	12.868
gma-miR399a	Glyma.13G239100.1	1	12.917
gma-miR399a	Glyma.15G074200.1	1	12.868
gma-miR399a	Glyma.15G085600.1	2	21.136
gma-miR399a	Glyma.07G196500.1	1.5	17.677
gma-miR399a	Glyma.13G123200.1	3	17.597
gma-miR399a	Glyma.03G021900.2	2.5	16.052
gma-miR399a	Glyma.03G021900.1	2.5	16.052
gma-miR399a	Glyma.15G060100.1	3	24.717
gma-miR156q	Glyma.09G113800.1	1	16.091
gma-miR156q	Glyma.05G204100.7	1	9.08
gma-miR156q	Glyma.02G177500.1	1	17.541
gma-miR156q	Glyma.08G011500.4	1	14.067
gma-miR156q	Glyma.05G204100.6	1	9.08
gma-miR156q	Glyma.05G204100.5	1	9.08
gma-miR156q	Glyma.18G005600.4	1	12.574
gma-miR156q	Glyma.08G011500.3	1	14.067
gma-miR156q	Glyma.19G146000.1	1	19.184
gma-miR156q	Glyma.18G005600.2	1	12.574
gma-miR156q	Glyma.08G011500.2	1	14.067
gma-miR156q	Glyma.08G011500.1	1	14.067
gma-miR156q	Glyma.06G168600.3	1	13.712
gma-miR156q	Glyma.04G197100.1	1	15.176
gma-miR156q	Glyma.06G168600.4	1	13.712
gma-miR156q	Glyma.03G143100.1	1	20.961
gma-miR156q	Glyma.11G251500.4	1	9.695
gma-miR156q	Glyma.11G251500.7	1	10.171
gma-miR156q	Glyma.11G251500.17	1	10.171
gma-miR156q	Glyma.11G251500.10	1	9.695
gma-miR156q	Glyma.11G251500.14	1	10.171
gma-miR156q	Glyma.11G251500.12	1	9.695
gma-miR156q	Glyma.11G251500.20	1	9.695
gma-miR156q	Glyma.11G251500.3	1	10.171
gma-miR156q	Glyma.06G168600.2	1	13.712
gma-miR156q	Glyma.18G005600.3	1	12.574
gma-miR156q	Glyma.11G251500.15	1	10.171
gma-miR156q	Glyma.06G168600.1	1	13.712
gma-miR156q	Glyma.01G063700.9	1	17.012
gma-miR156q	Glyma.11G251500.13	1	10.171
gma-miR156q	Glyma.01G063700.2	1	17.012
gma-miR156q	Glyma.11G251500.2	1	10.171
gma-miR156q	Glyma.01G063700.4	1	17.012
gma-miR156q	Glyma.01G063700.3	1	17.012
gma-miR156q	Glyma.02G121300.4	1	16.885
gma-miR156q	Glyma.05G204100.4	1	9.08
gma-miR156q	Glyma.02G121300.3	1	16.885
gma-miR156q	Glyma.05G204100.3	1	9.08
gma-miR156q	Glyma.01G063700.5	1	17.012
gma-miR156q	Glyma.01G063700.8	1	17.012
gma-miR156q	Glyma.01G063700.6	1	17.012
gma-miR156q	Glyma.01G063700.10	1	17.012
gma-miR156q	Glyma.02G121300.2	1	16.885
gma-miR156q	Glyma.01G063700.7	1	17.012
gma-miR156q	Glyma.01G063700.1	1	17.012
gma-miR156q	Glyma.04G159600.2	1	20.472
gma-miR156q	Glyma.11G251500.19	1	9.695
gma-miR156q	Glyma.18G005600.1	1	12.574
gma-miR156q	Glyma.02G121300.1	1	16.885
gma-miR156q	Glyma.04G159600.1	1	20.472
gma-miR156q	Glyma.05G204100.2	1	9.08
gma-miR156q	Glyma.05G019000.2	1	13.83
gma-miR156q	Glyma.17G080700.2	1	14.925
gma-miR156q	Glyma.05G204100.1	1	9.08
gma-miR156q	Glyma.17G080700.1	1	14.925
gma-miR156q	Glyma.05G019000.1	1	13.83
gma-miR156q	Glyma.11G251500.16	1	10.171
gma-miR156q	Glyma.11G251500.6	1	9.695
gma-miR156q	Glyma.11G251500.9	1	10.171
gma-miR156q	Glyma.11G251500.11	1	9.695
gma-miR156q	Glyma.11G251500.5	1	9.695
gma-miR156q	Glyma.11G251500.8	1	10.171
gma-miR156q	Glyma.11G251500.1	1	10.171
gma-miR156q	Glyma.12G226000.1	2	11.095
gma-miR156q	Glyma.13G274900.1	2	13.707
gma-miR156q	Glyma.07G133500.1	3	15.373
gma-miR156q	Glyma.16G054500.3	2	14.356
gma-miR156q	Glyma.16G054500.2	2	14.356
gma-miR156q	Glyma.19G094000.2	2	17.033
gma-miR156q	Glyma.16G054500.1	2	14.356
gma-miR156q	Glyma.19G094000.1	2	17.033
gma-miR156q	Glyma.13G214300.3	2.5	15.423
gma-miR156q	Glyma.13G214300.2	2.5	15.423
gma-miR156q	Glyma.13G214300.4	2.5	15.423
gma-miR156q	Glyma.13G214300.1	2.5	15.423
gma-miR156q	Glyma.15G098900.1	2.5	14.301
gma-miR156q	Glyma.06G238100.1	3	22.369
gma-miR156q	Glyma.U025800.1	3	22.203
gma-miR156q	Glyma.03G246100.2	3	16.515
gma-miR156q	Glyma.09G044100.1	3	21.329
gma-miR156q	Glyma.13G118400.9	3	5.912
gma-miR156q	Glyma.13G118400.10	3	5.912
gma-miR156q	Glyma.13G118400.11	3	5.912
gma-miR156q	Glyma.13G118400.12	3	5.912
gma-miR156q	Glyma.20G097200.2	3	8.653
gma-miR156q	Glyma.20G097200.1	3	8.653
gma-miR156q	Glyma.01G074100.1	3	14.846
gma-miR156q	Glyma.02G270600.1	3	13.01
gma-miR156q	Glyma.07G072300.1	2.5	5.171
gma-miR156q	Glyma.03G011200.1	2.5	6.933
gma-miR156q	Glyma.03G011200.2	2.5	6.933
gma-miR156q	Glyma.07G269900.1	3	10.362
gma-miR156q	Glyma.07G001100.1	3	18.696
gma-miR156q	Glyma.07G199000.1	3	15.415
gma-miR156q	Glyma.13G177400.1	3	17.286
gma-miR156q	Glyma.07G199000.2	3	15.415
gma-miR156q	Glyma.10G170300.1	3	13.319
gma-miR156q	Glyma.03G243400.5	3	21.208
gma-miR156q	Glyma.03G243400.6	3	21.208
gma-miR156q	Glyma.03G243400.4	3	21.208
gma-miR156q	Glyma.03G243400.3	3	21.208
gma-miR156q	Glyma.03G243400.2	3	21.208
gma-miR156q	Glyma.03G243400.1	3	21.208
gma-miR169o	Glyma.08G201400.1	3	13.144
gma-miR169o	Glyma.07G015900.1	3	18.475
gma-miR169o	Glyma.04G229200.1	3	16.86
gma-miR169o	Glyma.06G135600.1	3	20.987
gma-miR169o	Glyma.09G015600.1	3	20.908
gma-miR169o	Glyma.11G072700.1	3	17.156
gma-miR399b	Glyma.10G036800.1	1.5	13.47
gma-miR399b	Glyma.15G074200.2	1	12.868
gma-miR399b	Glyma.15G074200.3	1	12.868
gma-miR399b	Glyma.13G239100.1	1	12.917
gma-miR399b	Glyma.15G074200.1	1	12.868
gma-miR399b	Glyma.15G085600.1	2	21.136
gma-miR399b	Glyma.07G196500.1	1.5	17.677
gma-miR399b	Glyma.13G123200.1	3	17.597
gma-miR399b	Glyma.03G021900.2	2.5	16.052
gma-miR399b	Glyma.03G021900.1	2.5	16.052
gma-miR399b	Glyma.15G060100.1	3	24.717
gma-miR156s	Glyma.09G113800.1	1	16.091
gma-miR156s	Glyma.05G204100.7	1	9.08
gma-miR156s	Glyma.02G177500.1	1	17.541
gma-miR156s	Glyma.08G011500.4	1	14.067
gma-miR156s	Glyma.05G204100.6	1	9.08
gma-miR156s	Glyma.05G204100.5	1	9.08
gma-miR156s	Glyma.18G005600.4	1	12.574
gma-miR156s	Glyma.08G011500.3	1	14.067
gma-miR156s	Glyma.19G146000.1	1	19.184
gma-miR156s	Glyma.18G005600.2	1	12.574
gma-miR156s	Glyma.08G011500.2	1	14.067
gma-miR156s	Glyma.08G011500.1	1	14.067
gma-miR156s	Glyma.06G168600.3	1	13.712
gma-miR156s	Glyma.04G197100.1	1	15.176
gma-miR156s	Glyma.06G168600.4	1	13.712
gma-miR156s	Glyma.03G143100.1	1	20.961
gma-miR156s	Glyma.11G251500.4	1	9.695
gma-miR156s	Glyma.11G251500.7	1	10.171
gma-miR156s	Glyma.11G251500.17	1	10.171
gma-miR156s	Glyma.11G251500.10	1	9.695
gma-miR156s	Glyma.11G251500.14	1	10.171
gma-miR156s	Glyma.11G251500.12	1	9.695
gma-miR156s	Glyma.11G251500.20	1	9.695
gma-miR156s	Glyma.11G251500.3	1	10.171
gma-miR156s	Glyma.06G168600.2	1	13.712
gma-miR156s	Glyma.18G005600.3	1	12.574
gma-miR156s	Glyma.11G251500.15	1	10.171
gma-miR156s	Glyma.06G168600.1	1	13.712
gma-miR156s	Glyma.01G063700.9	1	17.012
gma-miR156s	Glyma.11G251500.13	1	10.171
gma-miR156s	Glyma.01G063700.2	1	17.012
gma-miR156s	Glyma.11G251500.2	1	10.171
gma-miR156s	Glyma.01G063700.4	1	17.012
gma-miR156s	Glyma.01G063700.3	1	17.012
gma-miR156s	Glyma.02G121300.4	1	16.885
gma-miR156s	Glyma.05G204100.4	1	9.08
gma-miR156s	Glyma.02G121300.3	1	16.885
gma-miR156s	Glyma.05G204100.3	1	9.08
gma-miR156s	Glyma.01G063700.5	1	17.012
gma-miR156s	Glyma.01G063700.8	1	17.012
gma-miR156s	Glyma.01G063700.6	1	17.012
gma-miR156s	Glyma.01G063700.10	1	17.012
gma-miR156s	Glyma.02G121300.2	1	16.885
gma-miR156s	Glyma.01G063700.7	1	17.012
gma-miR156s	Glyma.01G063700.1	1	17.012
gma-miR156s	Glyma.04G159600.2	1	20.472
gma-miR156s	Glyma.11G251500.19	1	9.695
gma-miR156s	Glyma.18G005600.1	1	12.574
gma-miR156s	Glyma.02G121300.1	1	16.885
gma-miR156s	Glyma.04G159600.1	1	20.472
gma-miR156s	Glyma.05G204100.2	1	9.08
gma-miR156s	Glyma.05G019000.2	1	13.83
gma-miR156s	Glyma.17G080700.2	1	14.925
gma-miR156s	Glyma.05G204100.1	1	9.08
gma-miR156s	Glyma.17G080700.1	1	14.925
gma-miR156s	Glyma.05G019000.1	1	13.83
gma-miR156s	Glyma.11G251500.16	1	10.171
gma-miR156s	Glyma.11G251500.6	1	9.695
gma-miR156s	Glyma.11G251500.9	1	10.171
gma-miR156s	Glyma.11G251500.11	1	9.695
gma-miR156s	Glyma.11G251500.5	1	9.695
gma-miR156s	Glyma.11G251500.8	1	10.171
gma-miR156s	Glyma.11G251500.1	1	10.171
gma-miR156s	Glyma.12G226000.1	2	11.095
gma-miR156s	Glyma.13G274900.1	2	13.707
gma-miR156s	Glyma.07G133500.1	3	15.373
gma-miR156s	Glyma.16G054500.3	2	14.356
gma-miR156s	Glyma.16G054500.2	2	14.356
gma-miR156s	Glyma.19G094000.2	2	17.033
gma-miR156s	Glyma.16G054500.1	2	14.356
gma-miR156s	Glyma.19G094000.1	2	17.033
gma-miR156s	Glyma.13G214300.3	2.5	15.423
gma-miR156s	Glyma.13G214300.2	2.5	15.423
gma-miR156s	Glyma.13G214300.4	2.5	15.423
gma-miR156s	Glyma.13G214300.1	2.5	15.423
gma-miR156s	Glyma.15G098900.1	2.5	14.301
gma-miR156s	Glyma.06G238100.1	3	22.369
gma-miR156s	Glyma.U025800.1	3	22.203
gma-miR156s	Glyma.03G246100.2	3	16.515
gma-miR156s	Glyma.09G044100.1	3	21.329
gma-miR156s	Glyma.13G118400.9	3	5.912
gma-miR156s	Glyma.13G118400.10	3	5.912
gma-miR156s	Glyma.13G118400.11	3	5.912
gma-miR156s	Glyma.13G118400.12	3	5.912
gma-miR156s	Glyma.20G097200.2	3	8.653
gma-miR156s	Glyma.20G097200.1	3	8.653
gma-miR156s	Glyma.01G074100.1	3	14.846
gma-miR156s	Glyma.02G270600.1	3	13.01
gma-miR156s	Glyma.07G072300.1	2.5	5.171
gma-miR156s	Glyma.03G011200.1	2.5	6.933
gma-miR156s	Glyma.03G011200.2	2.5	6.933
gma-miR156s	Glyma.07G269900.1	3	10.362
gma-miR156s	Glyma.07G001100.1	3	18.696
gma-miR156s	Glyma.07G199000.1	3	15.415
gma-miR156s	Glyma.13G177400.1	3	17.286
gma-miR156s	Glyma.07G199000.2	3	15.415
gma-miR156s	Glyma.10G170300.1	3	13.319
gma-miR156s	Glyma.03G243400.5	3	21.208
gma-miR156s	Glyma.03G243400.6	3	21.208
gma-miR156s	Glyma.03G243400.4	3	21.208
gma-miR156s	Glyma.03G243400.3	3	21.208
gma-miR156s	Glyma.03G243400.2	3	21.208
gma-miR156s	Glyma.03G243400.1	3	21.208
gma-miR169r	Glyma.08G201400.1	3	13.144
gma-miR169r	Glyma.07G015900.1	3	18.475
gma-miR169r	Glyma.04G229200.1	3	16.86
gma-miR169r	Glyma.06G135600.1	3	20.987
gma-miR169r	Glyma.09G015600.1	3	20.908
gma-miR169r	Glyma.11G072700.1	3	17.156
gma-miR5786	Glyma.12G027300.1	2	15.339
gma-miR5786	Glyma.12G027300.2	2	13.919
gma-miR5786	Glyma.11G101400.1	2	13.253
gma-miR5786	Glyma.18G213100.5	3	17.169
gma-miR5786	Glyma.09G273900.1	3	16.258
gma-miR5786	Glyma.18G213100.4	3	17.169
gma-miR5786	Glyma.18G213100.3	3	17.169
gma-miR5786	Glyma.18G213100.2	3	17.169
gma-miR5786	Glyma.18G213100.1	3	17.169
gma-miR5786	Glyma.13G105200.4	3	14.397
gma-miR5786	Glyma.13G105200.1	3	14.397
gma-miR5786	Glyma.13G105200.3	3	14.397
gma-miR5786	Glyma.13G105200.2	3	14.397
gma-miR5786	Glyma.15G167500.1	2	17.441
gma-miR5786	Glyma.09G061200.5	2	15.926
gma-miR5786	Glyma.13G300100.1	3	23.146
gma-miR399c	Glyma.10G036800.1	1.5	13.47
gma-miR399c	Glyma.15G074200.2	1	12.868
gma-miR399c	Glyma.15G074200.3	1	12.868
gma-miR399c	Glyma.13G239100.1	1	12.917
gma-miR399c	Glyma.15G074200.1	1	12.868
gma-miR399c	Glyma.15G085600.1	2	21.136
gma-miR399c	Glyma.07G196500.1	1.5	17.677
gma-miR399c	Glyma.13G123200.1	3	17.597
gma-miR399c	Glyma.03G021900.2	2.5	16.052
gma-miR399c	Glyma.03G021900.1	2.5	16.052
gma-miR399c	Glyma.15G060100.1	3	24.717
gma-miR171r	Glyma.02G225300.2	3	12.535
gma-miR171r	Glyma.02G225300.1	3	12.535
gma-miR171r	Glyma.06G180400.1	3	21.71
gma-miR399d	Glyma.15G074200.2	0	18.832
gma-miR399d	Glyma.15G074200.2	0	17.077
gma-miR399d	Glyma.15G074200.3	0	18.832
gma-miR399d	Glyma.13G239100.1	0	18.924
gma-miR399d	Glyma.15G074200.1	0	18.832
gma-miR399d	Glyma.07G196500.1	0.5	18.407
gma-miR399d	Glyma.11G195700.1	2.5	15.397
gma-miR399d	Glyma.11G195600.1	2.5	11.466
gma-miR399d	Glyma.12G078700.1	2.5	18.372
gma-miR399d	Glyma.12G212900.1	3	14.815
gma-miR399d	Glyma.19G126200.1	3	8.403
gma-miR399d	Glyma.08G340000.3	3	16.801
gma-miR399d	Glyma.08G340000.2	3	16.801
gma-miR399d	Glyma.08G340000.1	3	16.801
gma-miR399d	Glyma.01G056400.1	3	13.979
gma-miR399d	Glyma.16G118400.6	3	17.456
gma-miR399d	Glyma.16G118400.8	3	17.1
gma-miR399d	Glyma.16G118400.5	3	17.456
gma-miR399d	Glyma.16G118400.4	3	17.456
gma-miR399d	Glyma.16G118400.3	3	19.399
gma-miR399d	Glyma.16G118400.2	3	18.868
gma-miR399d	Glyma.16G118400.1	3	17.1
gma-miR399d	Glyma.08G132600.2	3	18.923
gma-miR399d	Glyma.16G118400.7	3	17.1
gma-miR399d	Glyma.08G132600.1	3	18.923
gma-miR399e	Glyma.15G074200.2	0	18.832
gma-miR399e	Glyma.15G074200.2	0	17.077
gma-miR399e	Glyma.15G074200.3	0	18.832
gma-miR399e	Glyma.13G239100.1	0	18.924
gma-miR399e	Glyma.15G074200.1	0	18.832
gma-miR399e	Glyma.07G196500.1	0.5	18.407
gma-miR399e	Glyma.11G195700.1	2.5	15.397
gma-miR399e	Glyma.11G195600.1	2.5	11.466
gma-miR399e	Glyma.12G078700.1	2.5	18.372
gma-miR399e	Glyma.12G212900.1	3	14.815
gma-miR399e	Glyma.19G126200.1	3	8.403
gma-miR399e	Glyma.08G340000.3	3	16.801
gma-miR399e	Glyma.08G340000.2	3	16.801
gma-miR399e	Glyma.08G340000.1	3	16.801
gma-miR399e	Glyma.01G056400.1	3	13.979
gma-miR399e	Glyma.16G118400.6	3	17.456
gma-miR399e	Glyma.16G118400.8	3	17.1
gma-miR399e	Glyma.16G118400.5	3	17.456
gma-miR399e	Glyma.16G118400.4	3	17.456
gma-miR399e	Glyma.16G118400.3	3	19.399
gma-miR399e	Glyma.16G118400.2	3	18.868
gma-miR399e	Glyma.16G118400.1	3	17.1
gma-miR399e	Glyma.08G132600.2	3	18.923
gma-miR399e	Glyma.16G118400.7	3	17.1
gma-miR399e	Glyma.08G132600.1	3	18.923
gma-miR171s	Glyma.02G225300.2	3	12.535
gma-miR171s	Glyma.02G225300.1	3	12.535
gma-miR171s	Glyma.06G180400.1	3	21.71
gma-miR399f	Glyma.15G074200.2	0	18.832
gma-miR399f	Glyma.15G074200.2	0	17.077
gma-miR399f	Glyma.15G074200.3	0	18.832
gma-miR399f	Glyma.13G239100.1	0	18.924
gma-miR399f	Glyma.15G074200.1	0	18.832
gma-miR399f	Glyma.07G196500.1	0.5	18.407
gma-miR399f	Glyma.11G195700.1	2.5	15.397
gma-miR399f	Glyma.11G195600.1	2.5	11.466
gma-miR399f	Glyma.12G078700.1	2.5	18.372
gma-miR399f	Glyma.12G212900.1	3	14.815
gma-miR399f	Glyma.19G126200.1	3	8.403
gma-miR399f	Glyma.08G340000.3	3	16.801
gma-miR399f	Glyma.08G340000.2	3	16.801
gma-miR399f	Glyma.08G340000.1	3	16.801
gma-miR399f	Glyma.01G056400.1	3	13.979
gma-miR399f	Glyma.16G118400.6	3	17.456
gma-miR399f	Glyma.16G118400.8	3	17.1
gma-miR399f	Glyma.16G118400.5	3	17.456
gma-miR399f	Glyma.16G118400.4	3	17.456
gma-miR399f	Glyma.16G118400.3	3	19.399
gma-miR399f	Glyma.16G118400.2	3	18.868
gma-miR399f	Glyma.16G118400.1	3	17.1
gma-miR399f	Glyma.08G132600.2	3	18.923
gma-miR399f	Glyma.16G118400.7	3	17.1
gma-miR399f	Glyma.08G132600.1	3	18.923
gma-miR399g	Glyma.15G074200.2	0	18.832
gma-miR399g	Glyma.15G074200.2	0	17.077
gma-miR399g	Glyma.15G074200.3	0	18.832
gma-miR399g	Glyma.13G239100.1	0	18.924
gma-miR399g	Glyma.15G074200.1	0	18.832
gma-miR399g	Glyma.07G196500.1	0.5	18.407
gma-miR399g	Glyma.11G195700.1	2.5	15.397
gma-miR399g	Glyma.11G195600.1	2.5	11.466
gma-miR399g	Glyma.12G078700.1	2.5	18.372
gma-miR399g	Glyma.12G212900.1	3	14.815
gma-miR399g	Glyma.19G126200.1	3	8.403
gma-miR399g	Glyma.08G340000.3	3	16.801
gma-miR399g	Glyma.08G340000.2	3	16.801
gma-miR399g	Glyma.08G340000.1	3	16.801
gma-miR399g	Glyma.01G056400.1	3	13.979
gma-miR399g	Glyma.16G118400.6	3	17.456
gma-miR399g	Glyma.16G118400.8	3	17.1
gma-miR399g	Glyma.16G118400.5	3	17.456
gma-miR399g	Glyma.16G118400.4	3	17.456
gma-miR399g	Glyma.16G118400.3	3	19.399
gma-miR399g	Glyma.16G118400.2	3	18.868
gma-miR399g	Glyma.16G118400.1	3	17.1
gma-miR399g	Glyma.08G132600.2	3	18.923
gma-miR399g	Glyma.16G118400.7	3	17.1
gma-miR399g	Glyma.08G132600.1	3	18.923
gma-miR399h	Glyma.10G036800.1	1.5	13.47
gma-miR399h	Glyma.15G074200.2	1	12.868
gma-miR399h	Glyma.15G074200.3	1	12.868
gma-miR399h	Glyma.13G239100.1	1	12.917
gma-miR399h	Glyma.15G074200.1	1	12.868
gma-miR399h	Glyma.15G085600.1	2	21.136
gma-miR399h	Glyma.07G196500.1	1.5	17.677
gma-miR399h	Glyma.13G123200.1	3	17.597
gma-miR399h	Glyma.03G021900.2	2.5	16.052
gma-miR399h	Glyma.03G021900.1	2.5	16.052
gma-miR399h	Glyma.15G060100.1	3	24.717
gma-miR166p	Glyma.07G052000.1	0	15.741
gma-miR166p	Glyma.05G101500.1	1.5	22.254
gma-miR166p	Glyma.07G016700.2	1.5	24.528
gma-miR166p	Glyma.07G016700.1	1.5	24.528
gma-miR166p	Glyma.08G202000.6	1.5	21.382
gma-miR166p	Glyma.08G202000.1	1.5	21.382
gma-miR166p	Glyma.08G202000.4	1.5	21.382
gma-miR166p	Glyma.08G202000.3	1.5	21.382
gma-miR166p	Glyma.08G202000.5	1.5	21.382
gma-miR166p	Glyma.08G202000.2	1.5	21.382
gma-miR166p	Glyma.05G166400.2	2	19.178
gma-miR166p	Glyma.15G129700.1	2	22.593
gma-miR166p	Glyma.08G124400.1	2	18.164
gma-miR166p	Glyma.06G086600.1	2	24.393
gma-miR166p	Glyma.05G166400.1	2	19.178
gma-miR166p	Glyma.09G023600.2	2	19.014
gma-miR166p	Glyma.09G023600.1	2	19.014
gma-miR166p	Glyma.08G124400.2	2	18.164
gma-miR166p	Glyma.11G145800.1	2	22.716
gma-miR166p	Glyma.12G075800.1	2	22.617
gma-miR393h	Glyma.19G100200.1	2	21.021
gma-miR393h	Glyma.16G050500.1	2	18.949
gma-miR393h	Glyma.02G152800.2	2	22.583
gma-miR393h	Glyma.10G021500.2	2	20.898
gma-miR393h	Glyma.10G021500.1	2	20.898
gma-miR393h	Glyma.03G209400.1	2	22.579
gma-miR393h	Glyma.19G206800.1	2	23.889
gma-miR393h	Glyma.02G152800.1	2	22.583
gma-miR393h	Glyma.10G021500.3	2	20.898
gma-miR393h	Glyma.08G143200.3	3	21.231
gma-miR393h	Glyma.08G143200.2	3	21.231
gma-miR393h	Glyma.08G143200.4	3	21.231
gma-miR393h	Glyma.08G143200.1	3	21.231
gma-miR393h	Glyma.02G065300.1	2.5	22.883
gma-miR393h	Glyma.19G124300.1	2	12.464
gma-miR393h	Glyma.05G146300.2	2.5	22.573
gma-miR393h	Glyma.05G146300.1	2.5	22.573
gma-miR393h	Glyma.16G141800.2	2.5	11.363
gma-miR393h	Glyma.16G141800.1	2.5	11.869
gma-miR393h	Glyma.09G018900.1	3	17.887
gma-miR393h	Glyma.03G058500.1	3	22.668
gma-miR393i	Glyma.19G100200.1	2	21.021
gma-miR393i	Glyma.16G050500.1	2	18.949
gma-miR393i	Glyma.02G152800.2	2	22.583
gma-miR393i	Glyma.10G021500.2	2	20.898
gma-miR393i	Glyma.10G021500.1	2	20.898
gma-miR393i	Glyma.03G209400.1	2	22.579
gma-miR393i	Glyma.19G206800.1	2	23.889
gma-miR393i	Glyma.02G152800.1	2	22.583
gma-miR393i	Glyma.10G021500.3	2	20.898
gma-miR393i	Glyma.08G143200.3	3	21.231
gma-miR393i	Glyma.08G143200.2	3	21.231
gma-miR393i	Glyma.08G143200.4	3	21.231
gma-miR393i	Glyma.08G143200.1	3	21.231
gma-miR393i	Glyma.02G065300.1	2.5	22.883
gma-miR393i	Glyma.19G124300.1	2	12.464
gma-miR393i	Glyma.05G146300.2	2.5	22.573
gma-miR393i	Glyma.05G146300.1	2.5	22.573
gma-miR393i	Glyma.16G141800.2	2.5	11.363
gma-miR393i	Glyma.16G141800.1	2.5	11.869
gma-miR393i	Glyma.09G018900.1	3	17.887
gma-miR393i	Glyma.03G058500.1	3	22.668
gma-miR393j	Glyma.19G100200.1	2	21.021
gma-miR393j	Glyma.16G050500.1	2	18.949
gma-miR393j	Glyma.02G152800.2	2	22.583
gma-miR393j	Glyma.10G021500.2	2	20.898
gma-miR393j	Glyma.10G021500.1	2	20.898
gma-miR393j	Glyma.03G209400.1	2	22.579
gma-miR393j	Glyma.19G206800.1	2	23.889
gma-miR393j	Glyma.02G152800.1	2	22.583
gma-miR393j	Glyma.10G021500.3	2	20.898
gma-miR393j	Glyma.08G143200.3	3	21.231
gma-miR393j	Glyma.08G143200.2	3	21.231
gma-miR393j	Glyma.08G143200.4	3	21.231
gma-miR393j	Glyma.08G143200.1	3	21.231
gma-miR393j	Glyma.02G065300.1	2.5	22.883
gma-miR393j	Glyma.19G124300.1	2	12.464
gma-miR393j	Glyma.05G146300.2	2.5	22.573
gma-miR393j	Glyma.05G146300.1	2.5	22.573
gma-miR393j	Glyma.16G141800.2	2.5	11.363
gma-miR393j	Glyma.16G141800.1	2.5	11.869
gma-miR393j	Glyma.09G018900.1	3	17.887
gma-miR393j	Glyma.03G058500.1	3	22.668
gma-miR393k	Glyma.19G100200.1	2	21.021
gma-miR393k	Glyma.16G050500.1	2	18.949
gma-miR393k	Glyma.02G152800.2	2	22.583
gma-miR393k	Glyma.10G021500.2	2	20.898
gma-miR393k	Glyma.10G021500.1	2	20.898
gma-miR393k	Glyma.03G209400.1	2	22.579
gma-miR393k	Glyma.19G206800.1	2	23.889
gma-miR393k	Glyma.02G152800.1	2	22.583
gma-miR393k	Glyma.10G021500.3	2	20.898
gma-miR393k	Glyma.08G143200.3	3	21.231
gma-miR393k	Glyma.08G143200.2	3	21.231
gma-miR393k	Glyma.08G143200.4	3	21.231
gma-miR393k	Glyma.08G143200.1	3	21.231
gma-miR393k	Glyma.02G065300.1	2.5	22.883
gma-miR393k	Glyma.19G124300.1	2	12.464
gma-miR393k	Glyma.05G146300.2	2.5	22.573
gma-miR393k	Glyma.05G146300.1	2.5	22.573
gma-miR393k	Glyma.16G141800.2	2.5	11.363
gma-miR393k	Glyma.16G141800.1	2.5	11.869
gma-miR393k	Glyma.09G018900.1	3	17.887
gma-miR393k	Glyma.03G058500.1	3	22.668
gma-miR398d	Glyma.14G036100.2	3	16.64
gma-miR398d	Glyma.14G036100.1	3	16.64
gma-miR398d	Glyma.02G181100.1	2.5	21.327
gma-miR398d	Glyma.06G220700.1	3	11.887
gma-miR398d	Glyma.03G242900.3	3	18.221
gma-miR398d	Glyma.03G242900.2	3	18.221
gma-miR398d	Glyma.06G185000.1	2.5	15.472
gma-miR9727	Glyma.16G146700.1	2.5	21.72
gma-miR9727	Glyma.20G017000.5	2.5	21.47
gma-miR9727	Glyma.20G017000.4	2.5	21.47
gma-miR9727	Glyma.20G017000.3	2.5	21.47
gma-miR9727	Glyma.20G017000.2	2.5	21.47
gma-miR9727	Glyma.20G017000.1	2.5	21.47
gma-miR9727	Glyma.07G218600.1	2.5	22.001
gma-miR9727	Glyma.14G030900.1	2.5	16.855
gma-miR9727	Glyma.07G182200.4	3	18.009
gma-miR9727	Glyma.07G182200.3	3	18.009
gma-miR9727	Glyma.07G182200.2	3	18.009
gma-miR9727	Glyma.07G182200.1	3	18.009
gma-miR9727	Glyma.08G067700.1	3	16.57
gma-miR9727	Glyma.08G067700.2	3	16.57
gma-miR9727	Glyma.08G231100.1	3	16.746
gma-miR9727	Glyma.15G218200.1	3	16.053
gma-miR9727	Glyma.13G362400.1	3	18.376
gma-miR9750	Glyma.17G127500.1	2	12.031
gma-miR9750	Glyma.05G045300.1	2	14.613
gma-miR9750	Glyma.11G197100.1	3	20.703
gma-miR399i	Glyma.15G085600.1	1.5	21.136
gma-miR399i	Glyma.10G036800.1	2.5	13.47
gma-miR399i	Glyma.07G196500.1	1.5	17.677
gma-miR399i	Glyma.15G074200.2	2	18.832
gma-miR399i	Glyma.15G074200.3	2	18.832
gma-miR399i	Glyma.13G239100.1	2	17.548
gma-miR399i	Glyma.13G239100.1	2	18.924
gma-miR399i	Glyma.15G074200.1	2	18.832
gma-miR399i	Glyma.15G060100.1	2.5	24.717
gma-miR399i	Glyma.01G056400.1	3	13.979
gma-miR399i	Glyma.06G108500.2	3	20.169
gma-miR399i	Glyma.06G108500.4	3	20.169
gma-miR399i	Glyma.06G108500.3	3	20.169
gma-miR399i	Glyma.06G108500.5	3	20.169
gma-miR399i	Glyma.06G108500.6	3	20.169
gma-miR399i	Glyma.04G253800.1	3	20.314
gma-miR399i	Glyma.06G108500.1	3	20.169
gma-miR399i	Glyma.06G108500.7	3	20.169
